# Supplementary material for: Axons of cortical basket cells originating from dendrites develop higher local complexity than axons emerging from basket cell somata
Source: Development. 2023 Nov 20;150(22):dev202305. doi: 10.1242/dev.202305 (PMC10690106; doi:10.1242/dev.202305)
Supplement: Table S1. Dendrites of interneurons. Length [μm] and segment number of all interneuronal dendrites reconstructed from control and optogenetically stimulated cultures @0.05 Hz, 0.5 Hz, and 2.5 Hz. Length [μm] and segment number of BC and non-BC dendrites reconstructed from control and optogenetically [file develop-150-202305-TableS1.xlsx]

## Sheet: Figure 2-source data 1
Interneurons in Figure 2A, all interneurons
																				Interneurons in Figure 2B, now separated by cell class															Interneurons in Figure 2D, now separated by cell class and axonal origin
	Experiment						Experiment						Experiment							0.5 Hz															0.5 Hz
	0.05 Hz						0.5 Hz						2.5 Hz
	n	Condition	Mean dendritic length [µm]	Mean dendritic segments			n	Condition	Mean dendritic length [µm]	Mean dendritic segments			n	Condition	Mean dendritic length [µm]	Mean dendritic segments				Basket cells		n	Condition	Mean dendritic length [µm]	Mean dendritic segments		non-Basket cells		n	Condition	Mean dendritic length [µm]	Mean dendritic segments			Basket cells		n	Condition	Mean dendritic length [µm]	Mean dendritic segments			Basket cells		n	Condition	Mean dendritic length without AcD [µm]	Mean dendritic segments without AcD	AcD dendritic length [µm]
		Handling control	623.67	10.33				Handling control	1010	15				Handling control	443.33	7							Handling control	615.6	8.6					Handling control	830.5	10			somatic axon cells			Handling control	660.25	7.5			AcD cells			Handling control	1281.5	15	778
		Handling control	342.5	7.5				Handling control	493.4	4.6				Handling control	523.25	10							Handling control	518.17	6					Handling control	493.4	4.6						Handling control	573.33	9						Handling control	586.3	9.67	829
		Handling control	608.25	6.5				Handling control	311.2	3.33				Handling control	364.67	6.33							Handling control	876.75	16					Handling control	854.67	12.33						Handling control	863.5	12.5						Handling control	1072	14	886
		Handling control	926.25	13				Handling control	876.75	16				Handling control	506	6.6							Handling control	422.8	6.6					Handling control	485	6						Handling control	451.8	6.6						Handling control	779.33	15	1169
		Handling control	394.25	4				Handling control	644.67	7.67				Handling control	1621.5	27							Handling control	835.25	11					Handling control	744.67	6.33						Handling control	518.17	6						Handling control	452.8	5	600
		Handling control	403	5				Handling control	422.8	6.6				Handling control	748.75	9.5							Handling control	660.25	7.5					Handling control	569.17	11						Handling control	615.6	8.6						Handling control	516.5	8	227
		Handling control	674.8	8.2				Handling control	744.67	6.33				Handling control	892.67	13.67							Handling control	573.33	9					Handling control	321.2	3.8						Handling control	311.2	3.33						Handling control	548.17	17.33	648
		Handling control	938.75	12.5				Handling control	830.5	10				Handling control	497.5	11.5							Handling control	644.67	7.67					Handling control	829.6	11.4						Handling control	644.67	7.67						Handling control	174.4	3.4	703
		Handling control	731.67	7.67				Handling control	518.17	6				Handling control	592.25	9.5							Handling control	1010	15					Handling control	970.25	11						Handling control	422.8	6.6						Handling control	335.5	11	714
		Handling control	595.5	10				Handling control	485	6				Handling control	338.71	4.71							Handling control	311	3.33					Handling control	812	12.33						Handling control	949	19						Handling control	128.4	2.6	1115
		Handling control	518.33	8				Handling control	854.67	12.33				Handling control	601.86	8.14							Handling control	451.8	6.6					Handling control	917.33	15						Handling control	264.33	5.33						Handling control	744	12	98
		Handling control	382	4				Handling control	615.6	8.6				Handling control	326.83	5.33							Handling control	647	10.5					Handling control	541	8.33						Handling control	849.67	10.33						Handling control	347.86	4.86	397
		Handling control	820.33	10.33				Handling control	660.25	7.5				Handling control	279.29	4.71							Handling control	863.5	12.5					Handling control	627.2	9						Handling control	884.75	9.5						Handling control	531.75	7	1093
		Handling control	414.63	6				Handling control	569.17	11				Handling control	480.8	5.8							Handling control	949	19					Handling control	366.83	4.33						Handling control	380.86	5.29						Handling control	918	14	1236
		Handling control	563	11				Handling control	1113.67	15				Handling control	361.17	8.33							Handling control	477.33	5.33					Handling control	187	3						Handling control	334.2	6.6						Handling control	224	5	452
		Handling control	558	10.33				Handling control	573.33	9				Handling control	170.63	2.25							Handling control	264.33	5.33					Handling control	942.25	13.25						Handling control	228.9	4.4						Handling control	753	12	1178
		Handling control	310.8	3.4				Handling control	863.5	12.5				Handling control	536.33	8							Handling control	849.67	10.33					Handling control	599	13						Handling control	462.38	10						Handling control	345	7	632
		Handling control	833.5	13.33				Handling control	647	10.5				Handling control	561	9.67							Handling control	884.75	9.5					Handling control	623.2	10.2						Handling control	452.8	8.6					n=18	Handling control	393	5	776
		Handling control	429	3.5				Handling control	514	8.33				Handling control	425.38	5.25							Handling control	420	6.33					Handling control	1060.4	21						Handling control	838.67	13
		Handling control	244.67	4.67				Handling control	451.8	6.6				Handling control	485.57	5							Handling control	562.43	17.29					Handling control	737.33	9						Handling control	397.25	8
		Handling control	630.83	9.33				Handling control	917.33	15				Handling control	295.25	5							Handling control	380.86	5.29					Handling control	487.75	7						Handling control	421	8						70&140 ms pooled
		Handling control	649.67	9				Handling control	812	12.33				Handling control	477.67	5							Handling control	334.2	6.6					Handling control	298.5	5						Handling control	413.25	9.5						0.5 Hz, 70 ms	518.67	7	1084
		Handling control	460.83	7.33				Handling control	970.25	11				Handling control	924.25	13							Handling control	228.9	4.4					Handling control	436.5	8						Handling control	633.8	10.6						0.5 Hz, 70 ms	323.4	3.8	1242
		Handling control	527.6	6.6				Handling control	829.6	11.4				Handling control	844.17	9							Handling control	261.5	5					Handling control	687.67	11.67						Handling control	315.33	7						0.5 Hz, 70 ms	509	5.8	833
		Handling control	341.33	5.33				Handling control	321.2	3.8				Handling control	754.67	9.33							Handling control	462.38	10					Handling control	567.5	11.5						Handling control	414	7.86						0.5 Hz, 70 ms	231.5	2.67	1309
	n=26	Handling control	379.2	5.8				Handling control	949	19				Handling control	276.63	2.5							Handling control	452.8	8.6					Handling control	218.2	5						Handling control	394.83	5.33						0.5 Hz, 70 ms	177.67	5.67	912
								Handling control	477.33	5.33				Handling control	474.8	7							Handling control	838.67	13					Handling control	615.33	9.67						Handling control	278	5.8						0.5 Hz, 70 ms	659.75	7	114
								Handling control	264.33	5.33				Handling control	1029	10							Handling control	397.25	8					Handling control	674.8	8.2						Handling control	175	4.14						0.5 Hz, 70 ms	566.67	7.67	228
		70 ms pulse duration						Handling control	849.67	10.33				Handling control	437.71	7.29							Handling control	411.2	11.4					Handling control	485.8	8.6						Handling control	363	6.6						0.5 Hz, 140 ms	1116.33	10.33	498
		0.05 Hz, 70 ms	600.2	7.4				Handling control	884.75	9.5				Handling control	1100.8	12.2							Handling control	421	8					Handling control	280.4	9.8						Handling control	492	7.8						0.5 Hz, 140 ms	590	6.6	1112
		0.05 Hz, 70 ms	291	3.67				Handling control	420	6.33				Handling control	1001	11							Handling control	413.25	9.5					Handling control	744.14	13						Handling control	706	9						0.5 Hz, 140 ms	672.57	4.43	697
		0.05 Hz, 70 ms	309.43	5.29				Handling control	562.43	17.29				Handling control	400.2	6.6							Handling control	633.8	10.6					Handling control	410	9.86						Handling control	640	13						0.5 Hz, 140 ms	442.5	4.5	1009
		0.05 Hz, 70 ms	612.5	5.33				Handling control	380.86	5.29				Handling control	754.67	13							Handling control	315.33	7					Handling control	520.6	20.2						Handling control	349	6						0.5 Hz, 140 ms	541	9	864
		0.05 Hz, 70 ms	513.57	5.57				Handling control	334.2	6.6				Handling control	1529	17							Handling control	414	7.86					Handling control	251.6	4.6						Handling control	247	6						0.5 Hz, 140 ms	1480	17	1053
		0.05 Hz, 70 ms	549	5.4				Handling control	228.9	4.4				Handling control	753.14	11.57							Handling control	292.83	6.67					Handling control	435.33	6.67						Handling control	655	9						0.5 Hz, 140 ms	1260	19	620
		0.05 Hz, 70 ms	638.6	7.4				Handling control	261.5	5				Handling control	407	5.5							Handling control	394.83	5.33					Handling control	605.33	15.67						Handling control	658	8						0.5 Hz, 140 ms	460.5	6	456
		0.05 Hz, 70 ms	337.75	5.75				Handling control	462.38	10				Handling control	979	13							Handling control	278	5.8					Handling control	875.67	7						Handling control	398	7						0.5 Hz, 140 ms	238.33	3.67	571
		0.05 Hz, 70 ms	352.5	4.5				Handling control	452.8	8.6				Handling control	629.25	7.5							Handling control	175	4.14					Handling control	781.67	18.33						Handling control	404	6						0.5 Hz, 140 ms	239.5	6	1372
		0.05 Hz, 70 ms	896.2	21.4				Handling control	838.67	13				Handling control	1263.75	16.5							Handling control	363	6.6					Handling control	336.1	7						Handling control	450	5						0.5 Hz, 140 ms	430	4	612
		0.05 Hz, 70 ms	870.25	8				Handling control	397.25	8				Handling control	473.33	8.33							Handling control	528.67	8.33					Handling control	293.71	7.86						Handling control	338	3						0.5 Hz, 140 ms	303	5.8	1832
		0.05 Hz, 70 ms	746.25	11				Handling control	411.2	11.4				Handling control	1023.4	13							Handling control	491.8	7.8					Handling control	406.2	10					n=41	Handling control	477	12						0.5 Hz, 140 ms	161.8	3.4	826
		0.05 Hz, 70 ms	530	7.4				Handling control	421	8				Handling control	1124.67	21.67							Handling control	345	4.88					Handling control	649	6														0.5 Hz, 140 ms	270	4	975
		0.05 Hz, 70 ms	475.33	5.33				Handling control	413.25	9.5				Handling control	711.75	6.75							Handling control	644	10.2					Handling control	523	12														0.5 Hz, 140 ms	392	7	341
		0.05 Hz, 70 ms	807.2	8.6				Handling control	633.8	10.6				Handling control	746	12							Handling control	706	9					Handling control	566	10.33						70&140 ms pooled								0.5 Hz, 140 ms	466	9	473
		0.05 Hz, 70 ms	393.67	6.67				Handling control	315.33	7				Handling control	454.2	6.2							Handling control	640	13					Handling control	448	8						0.5 Hz, 70 ms	296.8	3						0.5 Hz, 140 ms	594	7	512
		0.05 Hz, 70 ms	647.71	8.14				Handling control	414	7.86				Handling control	536.5	8.5							Handling control	349	5.8					Handling control	940	18						0.5 Hz, 70 ms	479.57	5.57						0.5 Hz, 140 ms	409	6	468
		0.05 Hz, 70 ms	751	7.5				Handling control	292.83	6.67				Handling control	522.67	5.67							Handling control	247	6					Handling control	494	7						0.5 Hz, 70 ms	480.29	5					n=26	0.5 Hz, 140 ms	459	5	1065
		0.05 Hz, 70 ms	478	5.4				Handling control	394.83	5.33				Handling control	348.67	4.33							Handling control	655	9.15					Handling control	820	14						0.5 Hz, 70 ms	404.2	8.6
		0.05 Hz, 70 ms	536.67	8				Handling control	278	5.8				Handling control	666	7.8							Handling control	658	8					Handling control	301	5						0.5 Hz, 70 ms	383.8	6.6
	n=21	0.05 Hz, 70 ms	503.2	5				Handling control	175	4.14				Handling control	769.33	15							Handling control	398	7.29					Handling control	376	2.88						0.5 Hz, 70 ms	428.25	5
								Handling control	363	6.6				Handling control	556.4	7.4							Handling control	404	6					Handling control	636	8						0.5 Hz, 70 ms	678.5	6.67
								Handling control	528.67	8.33				Handling control	560.4	7.8							Handling control	450	5					Handling control	631	8.33						0.5 Hz, 70 ms	428.86	4.43
		140 ms pulse duration						Handling control	491.8	7.8				Handling control	462	5.33							Handling control	338	3					Handling control	349	6						0.5 Hz, 70 ms	426.17	7.67
		0.05 Hz, 140 ms	1260.2	16.2				Handling control	354	4.88			n=54	Handling control	314	3.33							Handling control	477	12					Handling control	1194	14.2						0.5 Hz, 70 ms	867.5	18
		0.05 Hz, 140 ms	395.5	6				Handling control	644	10.2													Handling control	1024	16					Handling control	634	8						0.5 Hz, 70 ms	691	16.2
		0.05 Hz, 140 ms	193	2.43				Handling control	627.2	9													Handling control	256	6.8					Handling control	263	9.88						0.5 Hz, 140 ms	452.67	5.67
		0.05 Hz, 140 ms	835	12.5				Handling control	366.83	4.33				70 ms pulse duration									Handling control	838	13					Handling control	630	12						0.5 Hz, 140 ms	665.4	10.2
		0.05 Hz, 140 ms	554	7				Handling control	187	3				2.5 Hz, 70 ms	386.6	6.6							Handling control	402	8					Handling control	593	18						0.5 Hz, 140 ms	449.67	11.67
		0.05 Hz, 140 ms	644.25	6				Handling control	942.25	13.25				2.5 Hz, 70 ms	316.4	4.2						n=59	Handling control	457	6.14				n=59	Handling control	220	3.33						0.5 Hz, 140 ms	495.8	5.8
		0.05 Hz, 140 ms	431.88	8.75				Handling control	599	13				2.5 Hz, 70 ms	534.5	9.5																						0.5 Hz, 140 ms	422	7.5
		0.05 Hz, 140 ms	547.8	6.6				Handling control	623.2	10.2				2.5 Hz, 70 ms	506.4	5.8																						0.5 Hz, 140 ms	555.5	8
		0.05 Hz, 140 ms	439.14	8.14				Handling control	1060.4	21				2.5 Hz, 70 ms	412.67	6.33							70&140 ms pooled							70&140 ms pooled								0.5 Hz, 140 ms	388.88	3.75
		0.05 Hz, 140 ms	790.75	12.5				Handling control	737.33	9				2.5 Hz, 70 ms	401.8	5.4							0.5 Hz, 70 ms	383.8	6.6					0.5 Hz, 70 ms	413.75	3.5						0.5 Hz, 140 ms	282.3	4.3
		0.05 Hz, 140 ms	228.86	3.57				Handling control	487.75	7				2.5 Hz, 70 ms	569	10							0.5 Hz, 70 ms	550.6	5.8					0.5 Hz, 70 ms	571.75	9						0.5 Hz, 140 ms	294.2	6.2
		0.05 Hz, 140 ms	368.5	2.33				Handling control	2985	5				2.5 Hz, 70 ms	468.67	4.56							0.5 Hz, 70 ms	385.43	4.14					0.5 Hz, 70 ms	401.2	7.4						0.5 Hz, 140 ms	523	16
		0.05 Hz, 140 ms	778	13.67				Handling control	436.5	8				2.5 Hz, 70 ms	765.5	17							0.5 Hz, 70 ms	476.5	5.67					0.5 Hz, 70 ms	758.5	6.5						0.5 Hz, 140 ms	379.2	7
		0.05 Hz, 140 ms	974.2	9				Handling control	687.67	11.67				2.5 Hz, 70 ms	827.25	11.5							0.5 Hz, 70 ms	479.57	5.57					0.5 Hz, 70 ms	483.17	6						0.5 Hz, 140 ms	514.57	5.86
		0.05 Hz, 140 ms	1408	13				Handling control	567.5	11.5				2.5 Hz, 70 ms	1060.67	10.33							0.5 Hz, 70 ms	361.25	9					0.5 Hz, 70 ms	327.5	5						0.5 Hz, 140 ms	485.83	9.67
		0.05 Hz, 140 ms	906	13.8				Handling control	218.2	5				2.5 Hz, 70 ms	559.67	6.33							0.5 Hz, 70 ms	480.29	5.6					0.5 Hz, 70 ms	483.71	5.29						0.5 Hz, 140 ms	521.75	9.5
		0.05 Hz, 140 ms	406.17	7.33				Handling control	615.33	9.67				2.5 Hz, 70 ms	632.25	8							0.5 Hz, 70 ms	563	6					0.5 Hz, 70 ms	405.2	5.8						0.5 Hz, 140 ms	403.75	6
	n=18	0.05 Hz, 140 ms	483.6	5.4				Handling control	674.8	8.2				2.5 Hz, 70 ms	402.8	4.2							0.5 Hz, 70 ms	660	9					0.5 Hz, 70 ms	341.57	3.29						0.5 Hz, 140 ms	446.33	7.67
								Handling control	485.8	8.6				2.5 Hz, 70 ms	726.5	10							0.5 Hz, 70 ms	428.25	5					0.5 Hz, 70 ms	1000	12.5						0.5 Hz, 140 ms	707	15.4
								Handling control	280.4	9.8				2.5 Hz, 70 ms	428.4	3.8							0.5 Hz, 70 ms	404.2	8.6					0.5 Hz, 70 ms	425	8.33						0.5 Hz, 140 ms	414.25	17.75
								Handling control	744.14	13				2.5 Hz, 70 ms	562.4	8.2							0.5 Hz, 70 ms	296.8	3					0.5 Hz, 70 ms	345.29	4.43						0.5 Hz, 140 ms	516.71	11.29
								Handling control	410	9.86				2.5 Hz, 70 ms	1036.25	12.5							0.5 Hz, 70 ms	678.5	6.67					0.5 Hz, 70 ms	644.25	7.5						0.5 Hz, 140 ms	427.33	6.67
								Handling control	520.6	20.2				2.5 Hz, 70 ms	515.75	10.5							0.5 Hz, 70 ms	428.86	4.43					0.5 Hz, 70 ms	258	3.5						0.5 Hz, 140 ms	340	3
								Handling control	251.6	4.6				2.5 Hz, 70 ms	732	6							0.5 Hz, 70 ms	426.17	7.67					0.5 Hz, 70 ms	361.4	7.4						0.5 Hz, 140 ms	520	5
								Handling control	435.33	6.67				2.5 Hz, 70 ms	426.75	3.5							0.5 Hz, 70 ms	867.5	18					0.5 Hz, 70 ms	314.4	7						0.5 Hz, 140 ms	199	4
								Handling control	605.33	15.67				2.5 Hz, 70 ms	849	13.67							0.5 Hz, 70 ms	691	16.2					0.5 Hz, 70 ms	1143	11.5						0.5 Hz, 140 ms	1099	20
								Handling control	875.67	7				2.5 Hz, 70 ms	376.25	8							0.5 Hz, 70 ms	482	6.5					0.5 Hz, 70 ms	723.33	10.33						0.5 Hz, 140 ms	343	7
								Handling control	781.67	18.33				2.5 Hz, 70 ms	415	5							0.5 Hz, 140 ms	555.5	8					0.5 Hz, 70 ms	379.86	3.71						0.5 Hz, 140 ms	771	10
								Handling control	336.1	7				2.5 Hz, 70 ms	1164	13							0.5 Hz, 140 ms	677	8.67					0.5 Hz, 70 ms	776.25	8						0.5 Hz, 140 ms	204	3
								Handling control	293.71	7.86				2.5 Hz, 70 ms	305.6	4.2							0.5 Hz, 140 ms	675.63	4.75					0.5 Hz, 70 ms	795.8	7						0.5 Hz, 140 ms	274	5
								Handling control	406.2	9.8				2.5 Hz, 70 ms	511.67	6.33							0.5 Hz, 140 ms	388.88	3.75					0.5 Hz, 70 ms	1066	24						0.5 Hz, 140 ms	573	8
								Handling control	706	9				2.5 Hz, 70 ms	1016.33	8.33							0.5 Hz, 140 ms	961.75	9					0.5 Hz, 70 ms	177	3						0.5 Hz, 140 ms	464	6
								Handling control	640	13				2.5 Hz, 70 ms	751.2	10.6							0.5 Hz, 140 ms	452.67	5.67					0.5 Hz, 70 ms	237	3.5						0.5 Hz, 140 ms	294	3
								Handling control	349	5.8				2.5 Hz, 70 ms	1129.75	19							0.5 Hz, 140 ms	705.33	11					0.5 Hz, 70 ms	628	5.33					n=43	0.5 Hz, 140 ms	705.33	11
								Handling control	247	6				2.5 Hz, 70 ms	559	5.67							0.5 Hz, 140 ms	495.8	5.8					0.5 Hz, 70 ms	499.4	10.2
								Handling control	655	9.15				2.5 Hz, 70 ms	798.2	9.4							0.5 Hz, 140 ms	449.67	11.67					0.5 Hz, 70 ms	432	11
								Handling control	658	8				2.5 Hz, 70 ms	473	6							0.5 Hz, 140 ms	282.3	4.3					0.5 Hz, 140 ms	227.38	4
								Handling control	398	7.29				2.5 Hz, 70 ms	313.6	2.6							0.5 Hz, 140 ms	294.2	6.2					0.5 Hz, 140 ms	304.33	4.33
								Handling control	404	6				2.5 Hz, 70 ms	249.17	4							0.5 Hz, 140 ms	523	16					0.5 Hz, 140 ms	448.83	4.67
								Handling control	450	5				2.5 Hz, 70 ms	825.75	13.5							0.5 Hz, 140 ms	555.8	5.8					0.5 Hz, 140 ms	525.33	7
								Handling control	338	3				2.5 Hz, 70 ms	955.33	12.33							0.5 Hz, 140 ms	379.2	7					0.5 Hz, 140 ms	441.5	9
								Handling control	477	12				2.5 Hz, 70 ms	834.67	7							0.5 Hz, 140 ms	514.57	5.86					0.5 Hz, 140 ms	349.43	4.43
								Handling control	1024	16			n=39	2.5 Hz, 70 ms	520	6.2							0.5 Hz, 140 ms	485.83	9.67					0.5 Hz, 140 ms	573.67	7.67
								Handling control	256	6.8													0.5 Hz, 140 ms	521.75	9.5					0.5 Hz, 140 ms	387.5	4.67
								Handling control	838	13													0.5 Hz, 140 ms	648.67	10.33					0.5 Hz, 140 ms	201.25	4
								Handling control	402	8				140 ms pulse duration									0.5 Hz, 140 ms	403.75	6					0.5 Hz, 140 ms	628.75	11
								Handling control	457	6.14				2.5 Hz, 140 ms	319.83	3.67							0.5 Hz, 140 ms	665.4	10.2					0.5 Hz, 140 ms	920.5	17
								Handling control	649	6				2.5 Hz, 140 ms	553.67	10.33							0.5 Hz, 140 ms	422	7.5					0.5 Hz, 140 ms	272.43	4.14
								Handling control	523	12				2.5 Hz, 140 ms	327.67	4.67							0.5 Hz, 140 ms	1266.5	23					0.5 Hz, 140 ms	665.4	10.2
								Handling control	566	10.33				2.5 Hz, 140 ms	339	5							0.5 Hz, 140 ms	446.33	7.67					0.5 Hz, 140 ms	636.5	14
								Handling control	448	8				2.5 Hz, 140 ms	619	7							0.5 Hz, 140 ms	707	15.4					0.5 Hz, 140 ms	468.67	4.33
								Handling control	940	18				2.5 Hz, 140 ms	612.33	10.33							0.5 Hz, 140 ms	940	24					0.5 Hz, 140 ms	296.29	3.86
								Handling control	494	7				2.5 Hz, 140 ms	473.5	4.5							0.5 Hz, 140 ms	414.25	17.75					0.5 Hz, 140 ms	431	8.5
								Handling control	820	14				2.5 Hz, 140 ms	407.83	6.67							0.5 Hz, 140 ms	459.86	6.43					0.5 Hz, 140 ms	605	7.86
								Handling control	301	5				2.5 Hz, 140 ms	1099	11							0.5 Hz, 140 ms	516.71	11.29					0.5 Hz, 140 ms	465	7.5
								Handling control	376	2.88				2.5 Hz, 140 ms	305.5	3.25							0.5 Hz, 140 ms	321.5	5					0.5 Hz, 140 ms	367.43	7.29
								Handling control	636	8				2.5 Hz, 140 ms	661.25	5							0.5 Hz, 140 ms	427.33	6.67					0.5 Hz, 140 ms	450.75	7
								Handling control	631	8.33				2.5 Hz, 140 ms	724.86	14.43							0.5 Hz, 140 ms	401.29	8.71					0.5 Hz, 140 ms	541.88	4.75
								Handling control	349	6				2.5 Hz, 140 ms	398.5	6							0.5 Hz, 140 ms	466.6	5.4					0.5 Hz, 140 ms	282.67	5.5
								Handling control	1194	14.2				2.5 Hz, 140 ms	1137.67	12.67							0.5 Hz, 140 ms	557.83	10.67					0.5 Hz, 140 ms	200.6	6.2
								Handling control	634	8				2.5 Hz, 140 ms	504.25	8.5							0.5 Hz, 140 ms	272.5	5.67					0.5 Hz, 140 ms	388	6.33
								Handling control	263	9.88				2.5 Hz, 140 ms	429.4	5.4							0.5 Hz, 140 ms	340	3.29					0.5 Hz, 140 ms	255.6	4.2
								Handling control	630	12				2.5 Hz, 140 ms	329.4	4.2							0.5 Hz, 140 ms	520	5					0.5 Hz, 140 ms	427.33	10.33
								Handling control	593	18				2.5 Hz, 140 ms	514.67	6.33							0.5 Hz, 140 ms	199	4					0.5 Hz, 140 ms	295.4	6.2
							n=118	Handling control	220	3.33				2.5 Hz, 140 ms	647.33	6.33							0.5 Hz, 140 ms	1099	20					0.5 Hz, 140 ms	759.4	22
														2.5 Hz, 140 ms	1067.5	12.5							0.5 Hz, 140 ms	343	7.45					0.5 Hz, 140 ms	401.4	7.8
														2.5 Hz, 140 ms	466.83	5.33							0.5 Hz, 140 ms	771	10					0.5 Hz, 140 ms	751.33	10
								70 ms pulse duration					n=22	2.5 Hz, 140 ms	332.2	6.6							0.5 Hz, 140 ms	204	3					0.5 Hz, 140 ms	345.5	5.5
								0.5 Hz, 70 ms	405.2	5.8													0.5 Hz, 140 ms	274	5					0.5 Hz, 140 ms	698.5	11
								0.5 Hz, 70 ms	479.57	5.57													0.5 Hz, 140 ms	573	8.67					0.5 Hz, 140 ms	440	10
								0.5 Hz, 70 ms	476.5	5.67													0.5 Hz, 140 ms	464	6					0.5 Hz, 140 ms	154.13	5.25
								0.5 Hz, 70 ms	345.29	4.43													0.5 Hz, 140 ms	294	3					0.5 Hz, 140 ms	385.71	5.57
								0.5 Hz, 70 ms	563	6													0.5 Hz, 140 ms	358	5					0.5 Hz, 140 ms	759	7
								0.5 Hz, 70 ms	483.71	5.29													0.5 Hz, 140 ms	349	5					0.5 Hz, 140 ms	334	5.3
								0.5 Hz, 70 ms	480.29	5													0.5 Hz, 140 ms	467	9					0.5 Hz, 140 ms	880	13
								0.5 Hz, 70 ms	385.43	4.14													0.5 Hz, 140 ms	577	7					0.5 Hz, 140 ms	386	4
								0.5 Hz, 70 ms	425	8.33													0.5 Hz, 140 ms	420	6					0.5 Hz, 140 ms	338	8
								0.5 Hz, 70 ms	361.25	9												n=69	0.5 Hz, 140 ms	600	6					0.5 Hz, 140 ms	560	9
								0.5 Hz, 70 ms	550.6	5.8																				0.5 Hz, 140 ms	464	7
								0.5 Hz, 70 ms	404.2	8.6																				0.5 Hz, 140 ms	245	6
								0.5 Hz, 70 ms	383.8	6.6																				0.5 Hz, 140 ms	275	8
								0.5 Hz, 70 ms	776.25	8																				0.5 Hz, 140 ms	242	8.33
								0.5 Hz, 70 ms	327.4	5																				0.5 Hz, 140 ms	469	8
								0.5 Hz, 70 ms	483.17	6																				0.5 Hz, 140 ms	295	6
								0.5 Hz, 70 ms	644.25	7.5																				0.5 Hz, 140 ms	308	4
								0.5 Hz, 70 ms	341.57	3.29																				0.5 Hz, 140 ms	208	4
								0.5 Hz, 70 ms	361.4	7.4																				0.5 Hz, 140 ms	849	14
								0.5 Hz, 70 ms	258	3.5																				0.5 Hz, 140 ms	846	12
								0.5 Hz, 70 ms	413.75	3.5																				0.5 Hz, 140 ms	443	5
								0.5 Hz, 70 ms	571.75	9																				0.5 Hz, 140 ms	397	6
								0.5 Hz, 70 ms	660	9																				0.5 Hz, 140 ms	180	3.86
								0.5 Hz, 70 ms	428.25	5																				0.5 Hz, 140 ms	1054	10
								0.5 Hz, 70 ms	1000	12.5																				0.5 Hz, 140 ms	538	7
								0.5 Hz, 70 ms	758.5	6.5																				0.5 Hz, 140 ms	570	12
								0.5 Hz, 70 ms	401.2	7.4																				0.5 Hz, 140 ms	580	10
								0.5 Hz, 70 ms	723.33	10.33																				0.5 Hz, 140 ms	505	8
								0.5 Hz, 70 ms	628.83	5.33																				0.5 Hz, 140 ms	357	4
								0.5 Hz, 70 ms	1143	11.5																				0.5 Hz, 140 ms	642	4.14
								0.5 Hz, 70 ms	314.4	7																				0.5 Hz, 140 ms	358	6
								0.5 Hz, 70 ms	296.8	3																				0.5 Hz, 140 ms	421	6
								0.5 Hz, 70 ms	678.5	6.67																				0.5 Hz, 140 ms	234	4.3
								0.5 Hz, 70 ms	428.86	4.43																				0.5 Hz, 140 ms	277	5
								0.5 Hz, 70 ms	426.17	7.67																				0.5 Hz, 140 ms	495	6
								0.5 Hz, 70 ms	867.5	18																				0.5 Hz, 140 ms	668	14.33
								0.5 Hz, 70 ms	691	16.2																				0.5 Hz, 140 ms	358	8
								0.5 Hz, 70 ms	482	6.5																				0.5 Hz, 140 ms	581	6
								0.5 Hz, 70 ms	379.86	3.71																				0.5 Hz, 140 ms	691	9
								0.5 Hz, 70 ms	795.8	7																			n=99	0.5 Hz, 140 ms	1317	21
								0.5 Hz, 70 ms	1066	23.88
								0.5 Hz, 70 ms	177	3
								0.5 Hz, 70 ms	237	3.5
								0.5 Hz, 70 ms	499.4	10.2
							n=45	0.5 Hz, 70 ms	432	11
								140 ms pulse duration
								0.5 Hz, 140 ms	272.43	4.14
								0.5 Hz, 140 ms	387.5	4.67
								0.5 Hz, 140 ms	415.88	7.75
								0.5 Hz, 140 ms	573.67	7.67
								0.5 Hz, 140 ms	920.5	17
								0.5 Hz, 140 ms	349.43	4.43
								0.5 Hz, 140 ms	628.75	11
								0.5 Hz, 140 ms	449.67	11.67
								0.5 Hz, 140 ms	468.67	4.33
								0.5 Hz, 140 ms	636.5	14
								0.5 Hz, 140 ms	495.8	5.8
								0.5 Hz, 140 ms	441.5	9
								0.5 Hz, 140 ms	201.25	4
								0.5 Hz, 140 ms	525.33	7
								0.5 Hz, 140 ms	298.29	3.86
								0.5 Hz, 140 ms	705.33	11
								0.5 Hz, 140 ms	961.75	9
								0.5 Hz, 140 ms	452.67	5.67
								0.5 Hz, 140 ms	555.5	8
								0.5 Hz, 140 ms	227.38	4
								0.5 Hz, 140 ms	677	8.67
								0.5 Hz, 140 ms	304.33	4.33
								0.5 Hz, 140 ms	448.83	4.67
								0.5 Hz, 140 ms	388.88	3.75
								0.5 Hz, 140 ms	675.63	4.75
								0.5 Hz, 140 ms	282.3	4.3
								0.5 Hz, 140 ms	294.2	6.2
								0.5 Hz, 140 ms	523	16
								0.5 Hz, 140 ms	555.8	5.8
								0.5 Hz, 140 ms	379.2	7
								0.5 Hz, 140 ms	514.57	5.86
								0.5 Hz, 140 ms	485.83	9.67
								0.5 Hz, 140 ms	521.75	9.5
								0.5 Hz, 140 ms	648.67	10.33
								0.5 Hz, 140 ms	403.75	6
								0.5 Hz, 140 ms	665.4	10.2
								0.5 Hz, 140 ms	422	7.5
								0.5 Hz, 140 ms	1266.5	23
								0.5 Hz, 140 ms	446.33	7.67
								0.5 Hz, 140 ms	707	15.4
								0.5 Hz, 140 ms	940	24
								0.5 Hz, 140 ms	414.25	17.75
								0.5 Hz, 140 ms	459.86	6.43
								0.5 Hz, 140 ms	516.71	11.29
								0.5 Hz, 140 ms	321.5	5
								0.5 Hz, 140 ms	427.33	6.67
								0.5 Hz, 140 ms	401.29	8.71
								0.5 Hz, 140 ms	466.6	5.4
								0.5 Hz, 140 ms	557.83	10.67
								0.5 Hz, 140 ms	272.5	5.67
								0.5 Hz, 140 ms	431	8.5
								0.5 Hz, 140 ms	605	7.86
								0.5 Hz, 140 ms	465	7.5
								0.5 Hz, 140 ms	367.43	7.29
								0.5 Hz, 140 ms	450.75	7
								0.5 Hz, 140 ms	541.88	4.75
								0.5 Hz, 140 ms	282.67	5.5
								0.5 Hz, 140 ms	200.6	6.2
								0.5 Hz, 140 ms	388	6.33
								0.5 Hz, 140 ms	255.6	4.2
								0.5 Hz, 140 ms	427.33	10.33
								0.5 Hz, 140 ms	295.4	6.2
								0.5 Hz, 140 ms	759.4	22
								0.5 Hz, 140 ms	401.4	7.8
								0.5 Hz, 140 ms	751.33	10.2
								0.5 Hz, 140 ms	345.5	5.5
								0.5 Hz, 140 ms	698.5	11
								0.5 Hz, 140 ms	440	10
								0.5 Hz, 140 ms	154.13	5.25
								0.5 Hz, 140 ms	385.71	5.57
								0.5 Hz, 140 ms	340	3.29
								0.5 Hz, 140 ms	520	5
								0.5 Hz, 140 ms	199	4
								0.5 Hz, 140 ms	1099	20
								0.5 Hz, 140 ms	343	7.45
								0.5 Hz, 140 ms	771	10
								0.5 Hz, 140 ms	204	3
								0.5 Hz, 140 ms	274	5
								0.5 Hz, 140 ms	573	8.67
								0.5 Hz, 140 ms	464	6
								0.5 Hz, 140 ms	294	3
								0.5 Hz, 140 ms	358	5
								0.5 Hz, 140 ms	349	5
								0.5 Hz, 140 ms	467	9
								0.5 Hz, 140 ms	577	7
								0.5 Hz, 140 ms	420	6
								0.5 Hz, 140 ms	600	6
								0.5 Hz, 140 ms	759	7
								0.5 Hz, 140 ms	334	5.3
								0.5 Hz, 140 ms	880	13
								0.5 Hz, 140 ms	386	4
								0.5 Hz, 140 ms	338	8
								0.5 Hz, 140 ms	560	9
								0.5 Hz, 140 ms	464	7
								0.5 Hz, 140 ms	245	6
								0.5 Hz, 140 ms	275	8
								0.5 Hz, 140 ms	242	8.33
								0.5 Hz, 140 ms	469	8
								0.5 Hz, 140 ms	295	6
								0.5 Hz, 140 ms	308	4
								0.5 Hz, 140 ms	208	4
								0.5 Hz, 140 ms	849	14
								0.5 Hz, 140 ms	846	12
								0.5 Hz, 140 ms	443	5
								0.5 Hz, 140 ms	397	6
								0.5 Hz, 140 ms	180	3.86
								0.5 Hz, 140 ms	1054	10
								0.5 Hz, 140 ms	538	7
								0.5 Hz, 140 ms	570	12
								0.5 Hz, 140 ms	580	10
								0.5 Hz, 140 ms	505	8
								0.5 Hz, 140 ms	357	4
								0.5 Hz, 140 ms	642	4.14
								0.5 Hz, 140 ms	358	6
								0.5 Hz, 140 ms	421	6
								0.5 Hz, 140 ms	234	4.3
								0.5 Hz, 140 ms	277	5
								0.5 Hz, 140 ms	495	6
								0.5 Hz, 140 ms	668	14.33
								0.5 Hz, 140 ms	358	8
								0.5 Hz, 140 ms	581	6
								0.5 Hz, 140 ms	691	9
							n=123	0.5 Hz, 140 ms	1317	21
[truncated: 13 more columns]

## Sheet: Figure 2-statistical inform.
Interneurons in Figure 2A, all interneurons																												Interneurons in Figure 2B, now separated by cell class																		Interneurons in Figure 2D, now separated by cell class and axonal origin
	Experiment									Experiment									Experiment
	0.05 Hz									0.5 Hz									2.5 Hz									0.5 Hz	Basket cells								non-Basket cells									0.5 Hz	Basket cells, dendrites of somatic axon cells
	Mean dendritic length [µm]				Mean dendritic segments					Mean dendritic length [µm]				Mean dendritic segments					Mean dendritic length [µm]				Mean dendritic segments						Mean dendritic length [µm]				Mean dendritic segments				Mean dendritic length [µm]				Mean dendritic segments						Mean dendritic length [µm]
	control	70 ms	140 ms		control	70 ms	140 ms			control	70 ms	140 ms		control	70 ms	140 ms			control	70 ms	140 ms		control	70 ms	140 ms				control	70&140 ms pooled			control	70&140 ms pooled			control	70&140 ms pooled			control	70&140 ms pooled					control	70&140 ms pooled
	623.67	600.2	1260.2		10.33	7.4	16.2			1010	405.2	272.43		15	5.8	4.14			443.33	386.6	319.83		7	6.6	3.67				615.6	383.8			8.6	6.6			830.5	413.75			10	3.5					660.25	296.8
	342.5	291	395.5		7.5	3.67	6			493.4	479.57	387.5		4.6	5.57	4.67			523.25	316.4	553.67		10	4.2	10.33				518.17	550.6			6	5.8			493.4	571.75			4.6	9					573.33	479.57
	608.25	309.43	193		6.5	5.29	2.43			311.2	476.5	415.88		3.33	5.67	7.75			364.67	534.5	327.67		6.33	9.5	4.67				876.75	385.43			16	4.14			854.67	401.2			12.33	7.4					863.5	480.29
	926.25	612.5	835		13	5.33	12.5			876.75	345.29	573.67		16	4.43	7.67			506	506.4	339		6.6	5.8	5				422.8	476.5			6.6	5.67			485	758.5			6	6.5					451.8	404.2
	394.25	513.57	554		4	5.57	7			644.67	563	920.5		7.67	6	17			1621.5	412.67	619		27	6.33	7				835.25	479.57			11	5.57			744.67	483.17			6.33	6					518.17	383.8
	403	549	644.25		5	5.4	6			422.8	483.71	349.43		6.6	5.29	4.43			748.75	401.8	612.33		9.5	5.4	10.33				660.25	361.25			7.5	9			569.17	327.5			11	5					615.6	428.25
	674.8	638.6	431.88		8.2	7.4	8.75			744.67	480.29	628.75		6.33	5	11			892.67	569	473.5		13.67	10	4.5				573.33	480.29			9	5.6			321.2	483.71			3.8	5.29					311.2	678.5
	938.75	337.75	547.8		12.5	5.75	6.6			830.5	385.43	449.67		10	4.14	11.67			497.5	468.67	407.83		11.5	4.56	6.67				644.67	563			7.67	6			829.6	405.2			11.4	5.8					644.67	428.86
	731.67	352.5	439.14		7.67	4.5	8.14			518.17	425	468.67		6	8.33	4.33			592.25	765.5	1099		9.5	17	11				1010	660			15	9			970.25	341.57			11	3.29					422.8	426.17
	595.5	896.2	790.75		10	21.4	12.5			485	361.25	636.5		6	9	14			338.71	827.25	305.5		4.71	11.5	3.25				311	428.25			3.33	5			812	1000			12.33	12.5					949	867.5
	518.33	870.25	228.86		8	8	3.57			854.67	550.6	495.8		12.33	5.8	5.8			601.86	1060.67	661.25		8.14	10.33	5				451.8	404.2			6.6	8.6			917.33	425			15	8.33					264.33	691
	382	746.25	368.5		4	11	2.33			615.6	404.2	441.5		8.6	8.6	9			326.83	559.67	724.86		5.33	6.33	14.43				647	296.8			10.5	3			541	345.29			8.33	4.43					849.67	452.67
	820.33	530	778		10.33	7.4	13.67			660.25	383.8	201.25		7.5	6.6	4			279.29	632.25	398.5		4.71	8	6				863.5	678.5			12.5	6.67			627.2	644.25			9	7.5					884.75	665.4
	414.63	475.33	974.2		6	5.33	9			569.17	776.25	525.33		11	8	7			480.8	402.8	1137.67		5.8	4.2	12.67				949	428.86			19	4.43			366.83	258			4.33	3.5					380.86	449.67
	563	807.2	1408		11	8.6	13			1113.67	327.4	298.29		15	5	3.86			361.17	726.5	504.25		8.33	10	8.5				477.33	426.17			5.33	7.67			187	361.4			3	7.4					334.2	495.8
	558	393.67	906		10.33	6.67	13.8			573.33	483.17	705.33		9	6	11			170.63	428.4	429.4		2.25	3.8	5.4				264.33	867.5			5.33	18			942.25	314.4			13.25	7					228.9	422
	310.8	647.71	406.17		3.4	8.14	7.33			863.5	644.25	961.75		12.5	7.5	9			536.33	562.4	329.4		8	8.2	4.2				849.67	691			10.33	16.2			599	1143			13	11.5					462.38	555.5
	833.5	751	483.6		13.33	7.5	5.4			647	341.57	452.67		10.5	3.29	5.67			561	1036.25	514.67		9.67	12.5	6.33				884.75	482			9.5	6.5			623.2	723.33			10.2	10.33					452.8	388.88
	429	478			3.5	5.4				514	361.4	555.5		8.33	7.4	8			425.38	515.75	647.33		5.25	10.5	6.33				420	555.5			6.33	8			1060.4	379.86			21	3.71					838.67	282.3
	244.67	536.67			4.67	8				451.8	258	227.38		6.6	3.5	4			485.57	732	1067.5		5	6	12.5				562.43	677			17.29	8.67			737.33	776.25			9	8					397.25	294.2
	630.83	503.2			9.33	5				917.33	413.75	677		15	3.5	8.67			295.25	426.75	466.83		5	3.5	5.33				380.86	675.63			5.29	4.75			487.75	795.8			7	7					421	523
	649.67				9					812	571.75	304.33		12.33	9	4.33			477.67	849	332.2		5	13.67	6.6				334.2	388.88			6.6	3.75			298.5	1066			5	24					413.25	379.2
	460.83				7.33					970.25	660	448.83		11	9	4.67			924.25	376.25			13	8					228.9	961.75			4.4	9			436.5	177			8	3					633.8	514.57
	527.6				6.6					829.6	428.25	388.88		11.4	5	3.75			844.17	415			9	5					261.5	452.67			5	5.67			687.67	237			11.67	3.5					315.33	485.83
	341.33				5.33					321.2	1000	675.63		3.8	12.5	4.75			754.67	1164			9.33	13					462.38	705.33			10	11			567.5	628			11.5	5.33					414	521.75
	379.2				5.8					949	758.5	282.3		19	6.5	4.3			276.63	305.6			2.5	4.2					452.8	495.8			8.6	5.8			218.2	499.4			5	10.2					394.83	403.75
										477.33	401.2	294.2		5.33	7.4	6.2			474.8	511.67			7	6.33					838.67	449.67			13	11.67			615.33	432			9.67	11					278	446.33
dendritic length										264.33	723.33	523		5.33	10.33	16			1029	1016.33			10	8.33					397.25	282.3			8	4.3			674.8	227.38			8.2	4					175	707
Anova on ranks versus control										849.67	628.83	555.8		10.33	5.33	5.8			437.71	751.2			7.29	10.6					411.2	294.2			11.4	6.2			485.8	304.33			8.6	4.33					363	414.25
col B, C, D										884.75	1143	379.2		9.5	11.5	7			1100.8	1129.75			12.2	19					421	523			8	16			280.4	448.83			9.8	4.67					492	516.71
P	0.751									420	314.4	514.57		6.33	7	5.86			1001	559			11	5.67					413.25	555.8			9.5	5.8			744.14	525.33			13	7					706	427.33
	N	Median	0.25	0.75						562.43	296.8	485.83		17.29	3	9.67			400.2	798.2			6.6	9.4					633.8	379.2			10.6	7			410	441.5			9.86	9					640	340
B	28	542.8	391.188	655.952						380.86	678.5	521.75		5.29	6.67	9.5			754.67	473			13	6					315.33	514.57			7	5.86			520.6	349.43			20.2	4.43					349	520
C	23	536.67	434.5	696.98						334.2	428.86	648.67		6.6	4.43	10.33			1529	313.6			17	2.6					414	485.83			7.86	9.67			251.6	573.67			4.6	7.67					247	199
D	20	550.9	403.503	852.75						228.9	426.17	403.75		4.4	7.67	6			753.14	249.17			11.57	4					292.83	521.75			6.67	9.5			435.33	387.5			6.67	4.67					655	1099
										261.5	867.5	665.4		5	18	10.2			407	825.75			5.5	13.5					394.83	648.67			5.33	10.33			605.33	201.25			15.67	4					658	343
										462.38	691	422		10	16.2	7.5			979	955.33			13	12.33					278	403.75			5.8	6			875.67	628.75			7	11					398	771
				dendritic segments						452.8	482	1266.5		8.6	6.5	23			629.25	834.67			7.5	7					175	665.4			4.14	10.2			781.67	920.5			18.33	17					404	204
				Anova on ranks versus control						838.67	379.86	446.33		13	3.71	7.67			1263.75	520			16.5	6.2					363	422			6.6	7.5			336.1	272.43			7	4.14					450	274
				col F, G, H						397.25	795.8	707		8	7	15.4			473.33				8.33						528.67	1266.5			8.33	23			293.71	665.4			7.86	10.2					338	573
				P	0.386					411.2	1066	940		11.4	23.88	24			1023.4				13						491.8	446.33			7.8	7.67			406.2	636.5			10	14					477	464
					N	Median	0.25	0.75		421	177	414.25		8	3	17.75			1124.67				21.67						345	707			4.88	15.4			649	468.67			6	4.33						294
				F	26	7.585	5.248	10.33		413.25	237	459.86		9.5	3.5	6.43			711.75				6.75						644	940			10.2	24			523	296.29			12	3.86						705.33
				G	21	6.67	5.33	8		633.8	499.4	516.71		10.6	10.2	11.29			746				12						706	414.25			9	17.75			566	431			10.33	8.5
				H	18	7.735	5.85	12.625		315.33	432	321.5		7	11	5			454.2				6.2						640	459.86			13	6.43			448	605			8	7.86				Mann-Whitney U-test
										414		427.33		7.86		6.67			536.5				8.5						349	516.71			5.8	11.29			940	465			18	7.5				P	0.922
										292.83		401.29		6.67		8.71			522.67				5.67						247	321.5			6	5			494	367.43			7	7.29				Mean	495.764	481.335
										394.83		466.6		5.33		5.4			348.67				4.33						655	427.33			9.15	6.67			820	450.75			14	7				Median	450	449.67
										278		557.83		5.8		10.67			666				7.8						658	401.29			8	8.71			301	541.88			5	4.75				Std Dev	194.758	175.905
										175		272.5		4.14		5.67			769.33				15						398	466.6			7.29	5.4			376	282.67			2.88	5.5				Std. Error	30.416	26.825
										363		431		6.6		8.5			556.4				7.4						404	557.83			6	10.67			636	200.6			8	6.2
										528.67		605		8.33		7.86			560.4				7.8						450	272.5			5	5.67			631	388			8.33	6.33
										491.8		465		7.8		7.5			462				5.33						338	340			3	3.29			349	255.6			6	4.2
										354		367.43		4.88		7.29			314				3.33						477	520			12	5			1194	427.33			14.2	10.33
										644		450.75		10.2		7													1024	199			16	4			634	295.4			8	6.2
										627.2		541.88		9		4.75													256	1099			6.8	20			263	759.4			9.88	22
										366.83		282.67		4.33		5.5													838	343			13	7.45			630	401.4			12	7.8
										187		200.6		3		6.2		dendritic length											402	771			8	10			593	751.33			18	10
										942.25		388		13.25		6.33		Anova on ranks versus control											457	204			6.14	3			220	345.5			3.33	5.5
										599		255.6		13		4.2		col T, U, V												274				5				698.5				11
										623.2		427.33		10.2		10.33		P	0.465											573				8.67				440				10
										1060.4		295.4		21		6.2			N	Median	0.25	0.75								464				6				154.13				5.25
										737.33		759.4		9		22		T	54	536.415	434.628	758.335								294				3				385.71				5.57
										487.75		401.4		7		7.8		U	39	559	415	825.75								358				5				759				7
										2985		751.33		5		10.2		V	22	488.875	337.3	650.81								349				5				334				5.3
										436.5		345.5		8		5.5														467				9				880				13
										687.67		698.5		11.67		11														577				7				386				4
										567.5		440		11.5		10						dendritic segments								420				6				338				8
										218.2		154.13		5		5.25						Anova on ranks versus control								600				6				560				9
										615.33		385.71		9.67		5.57						col X, Y, Z																464				7
										674.8		340		8.2		3.29						P	0.264					Mann-Whitney U-test				Mann-Whitney U-test						245				6
										485.8		520		8.6		5							N	Median	0.25	0.75		P	0.826			P	0.126					275				8
										280.4		199		9.8		4						X	54	7.9	5.627	11.518		Mean	518.897	509.451		Mean	8.518	8.133				242				8.33
										744.14		1099		13		20						Y	39	7	5.4	10.5		Median	452.8	467		Median	7.86	6.6				469				8
										410		343		9.86		7.45						Z	22	6.33	4.917	10.33		Std Dev	214.03	196.339		Std Dev	3.494	4.533				295				6
										520.6		771		20.2		10												Std. Error	27.864	23.636		Std. Error	0.455	0.546				308				4
										251.6		204		4.6		3																						208				4
										435.33		274		6.67		5																						849				14
										605.33		573		15.67		8.67																						846				12
										875.67		464		7		6																						443				5
										781.67		294		18.33		3																						397				6
										336.1		358		7		5																						180				3.86
										293.71		349		7.86		5																						1054				10
										406.2		467		9.8		9																						538				7
										706		577		9		7																						570				12
										640		420		13		6																						580				10
										349		600		5.8		6																						505				8
										247		759		6		7																						357				4
										655		334		9.15		5.3																						642				4.14
										658		880		8		13																						358				6
										398		386		7.29		4																						421				6
										404		338		6		8																						234				4.3
										450		560		5		9																						277				5
										338		464		3		7																						495				6
										477		245		12		6																						668				14.33
										1024		275		16		8																						358				8
										256		242		6.8		8.33																						581				6
										838		469		13		8																						691				9
										402		295		8		6																						1317				21
										457		308		6.14		4
										649		208		6		4
										523		849		12		14																				Mann-Whitney U-test				Mann-Whitney U-test
										566		846		10.33		12																				P	0.009			P	<0,001
										448		443		8		5																				Mean	579.522	490.007		Mean	9.669	7.599
										940		397		18		6																				Median	569.17	432		Median	9	7
										494		180		7		3.86																				Std Dev	230.577	230.014		Std Dev	4.262	3.896
										820		1054		14		10																				Std. Error	30.019	23.117		Std. Error	0.555	0.392
										301		538		5		7
										376		570		2.88		12
										636		580		8		10
										631		505		8.33		8
										349		357		6		4
										1194		642		14.2		4.14
										634		358		8		6
										263		421		9.88		6
										630		234		12		4.3
										593		277		18		5
										220		495		3.33		6
												668				14.33
												358				8
												581				6
												691				9
												1317				21
								dendritic length						dendritic segments
								Anova on ranks versus control						Anova on ranks versus control
								col K, L, M						col O, P, Q
								P	0.047					P	<0,001
									N	Median	0.25	0.75			N	Median	0.25	0.75
								K	118	516.085	391.337	678.017		O	118	8.265	6.105	11.425
								L	45	476.5	381.83	652.125		P	45	6.5	5	8.8
								M	123	448.83	343	577		Q	123	7	5	9.5
								H = 6,106 with 2 degrees of freedom. (P = 0,047)						H = 14,003 with 2 degrees of freedom. (P = <0,001)
								Multiple Comparisons versus Control Group (Dunn's Method) :						Multiple Comparisons versus Control Group (Dunn's Method) :
								Comparison	Diff of Ranks	Q	P<0,05			Comparison	Diff of Ranks	Q	P<0,05
								Col 5 vs AV	26.333	2.471	Yes			BA vs AZ	45.336	3.129	Yes
								AW vs AV	13.203	0.911	No			Col 9 vs AZ	32.765	3.074	Yes
[truncated: 25 more columns]
