# Supplementary material for: Axons of cortical basket cells originating from dendrites develop higher local complexity than axons emerging from basket cell somata
Source: Development. 2023 Nov 20;150(22):dev202305. doi: 10.1242/dev.202305 (PMC10690106; doi:10.1242/dev.202305)
Supplement: Table S2. Dimensions of BC and non-BC axons. Summary of general axon measures. [file develop-150-202305-TableS2.xlsx]

## Sheet: Figure 3-source data 1
	Axonal measures of										Axonal measures of
	Basket cells in Figure 3A										non-Basket cells in Figure 3B
	n	Condition:	Total axonal length [µm]	Nodes per 1000 µm	Bouton terminaux per 1000 µm	Maximum branch order	Mean terminal length [µm]				n	Condition:	Total axonal length [µm]	Nodes per 1000 µm	Bouton terminaux per 1000 µm	Maximum branch order	Mean terminal length [µm]
		Handling control	36654	14.78	13.04	45	37.8					Handling control	22142	7.58	3.72	28	83.8
		Handling control	14438	11.91	6.51	22	45.1					Handling control	11407	10.69	5.17	18	51.2
		Handling control	23568	15.78	4.7	31	35.2					Handling control	42697	6.6	4.73	21	81.4
		Handling control	24851	9.33	4.55	25	58.7					Handling control	19148	6.94	2.24	19	95.7
		Handling control	40013	9.95	8.95	41	48.5					Handling control	15337	5.35	1.37	14	89.8
		Handling control	44118	16.93	13.24	45	29.1					Handling control	55621	11.43	8.66	30	45.6
		Handling control	19928	14.75	6.37	34	37					Handling control	22140	3.61	0.63	14	167.7
		Handling control	13779	21.34	7.11	35	25.6					Handling control	17085	10.48	7.37	29	49.5
		Handling control	24675	13.5	3.2	29	40.4					Handling control	10802	5.83	0.74	13	121.5
		Handling control	22860	19.2	10.15	25	26.3					Handling control	40003	8.42	1.7	32	73.6
		Handling control	9554	12.98	4.08	23	38.1					Handling control	26188	6.26	1.68	14	83
		Handling control	37372	11.56	12.2	38	38.7					Handling control	13250	10.94	4.83	18	57.5
		Handling control	24988	14.49	3.36	34	44.8					Handling control	36542	7.77	3.28	35	63.2
		Handling control	25599	8.4	3.55	32	64.4					Handling control	22953	7.75	4.09	25	67.6
		Handling control	28603	9.26	4.26	25	56.2					Handling control	23792	5.88	1.76	19	109.8
		Handling control	48587	19.39	9.92	60	25.5					Handling control	10950	9.41	7.49	17	64.5
		Handling control	26921	14.04	7.43	33	37					Handling control	24564	9.2	1.55	24	59.8
		Handling control	38284	16.4	10.03	42	28.8					Handling control	32468	7.45	3.45	44	77.1
		Handling control	21457	15.71	9.65	39	36.9					Handling control	53361	11.48	1.91	23	85.1
		Handling control	10361	27.6	14.28	20	20.6					Handling control	6483	7.71	7.87	15	66.7
		Handling control	14051	15.23	4.14	20	43.8					Handling control	17539	6.38	1.42	15	80.3
		Handling control	8847	12.55	5.43	14	41.9					Handling control	11530	13.62	15.18	15	42.1
		Handling control	46092	12.67	4.73	40	43.6					Handling control	11054	6.42	3.53	14	91.7
		Handling control	17776	12.77	9.22	21	42.3					Handling control	16099	9.57	5.65	24	50
		Handling control	19673	15.96	5.23	32	39.3					Handling control	16658	11.47	1.02	22	58
		Handling control	27122	12.28	10.66	40	39.2					Handling control	15134	11.23	2.58	14	103.3
		Handling control	29665	15.2	3.64	25	39.2					Handling control	12937	3.94	2.78	10	143.8
		Handling control	9797	12.35	12.45	20	33.4					Handling control	23682	13.26	4.86	19	34.8
		Handling control	13517	13.76	9.39	24	37.9					Handling control	16038	6.55	2.49	14	50.4
		Handling control	21652	15.47	5.73	22	36.6					Handling control	24476	15.4	2.94	24	35.1
		Handling control	14686	22.33	25.49	24	23.6				n=31	Handling control	18074	3.54	1.27	13	194.2
		Handling control	17374	17.79	10.94	32	30.6
		Handling control	19885	16.59	4.63	33	35.9
	n=34	Handling control	28354	11.92	7.44	35	42.6					70&140 ms pooled
												0.5 Hz, 70 ms	24008	8.91	2.37	24	62.8
												0.5 Hz, 70 ms	15703	6.69	2.61	16	88.4
		70&140 ms pooled										0.5 Hz, 70 ms	20908	10.33	16.64	32	44.8
		0.5 Hz, 70 ms	60051	9.64	12.12	59	55.2					0.5 Hz, 70 ms	35769	10.18	5.98	35	56.2
		0.5 Hz, 70 ms	32455	7.46	3.7	32	83.2					0.5 Hz, 70 ms	11665	7.8	4.8	18	72.2
		0.5 Hz, 70 ms	62234	14.51	11.41	33	31.3					0.5 Hz, 70 ms	35251	9.08	3.43	32	62.6
		0.5 Hz, 70 ms	31392	10.48	3.57	26	52.9					0.5 Hz, 70 ms	7444	5.78	11	13	95.3
		0.5 Hz, 70 ms	18760	13.8	7.3	38	36.1					0.5 Hz, 70 ms	25036	7.35	11	29	78.7
		0.5 Hz, 70 ms	45831	14.16	6.85	48	34.9					0.5 Hz, 70 ms	23287	6.14	2.83	16	96.2
		0.5 Hz, 70 ms	20101	14.97	6.52	31	34.6					0.5 Hz, 70 ms	21284	12.59	3.24	23	46.7
		0.5 Hz, 70 ms	34775	12.65	2.7	39	47.1					0.5 Hz, 140 ms	11495	7.13	6.09	27	77.1
		0.5 Hz, 140 ms	32903	8.87	6.08	27	54.2					0.5 Hz, 140 ms	15554	7.52	7.02	19	66.3
		0.5 Hz, 140 ms	22944	19.87	10.11	30	27.5					0.5 Hz, 140 ms	13372	6.28	4.71	12	88.4
		0.5 Hz, 140 ms	9372	17.92	15.79	15	23.4					0.5 Hz, 140 ms	68406	7.56	10.73	53	58.1
		0.5 Hz, 140 ms	27867	16.11	16.65	31	33.4					0.5 Hz, 140 ms	11197	14.19	7.23	22	38
		0.5 Hz, 140 ms	31621	15.53	2.45	32	37.8					0.5 Hz, 140 ms	21933	8.89	4.92	29	53.9
		0.5 Hz, 140 ms	58750	15.17	10.76	36	31.8					0.5 Hz, 140 ms	27413	8.86	8.54	24	55.1
		0.5 Hz, 140 ms	31824	13.86	4.4	27	40.6					0.5 Hz, 140 ms	26210	3.09	0.72	15	184.7
		0.5 Hz, 140 ms	30430	13.44	2.2	29	44.5					0.5 Hz, 140 ms	22340	11.28	4.07	20	45
		0.5 Hz, 140 ms	22563	14.14	7.89	34	36.2					0.5 Hz, 140 ms	14136	5.23	2.76	19	69.3
		0.5 Hz, 140 ms	29720	15.95	7.2	35	32.2					0.5 Hz, 140 ms	23526	9.1	5.74	30	54.4
		0.5 Hz, 140 ms	23409	21.87	14.57	56	24.9					0.5 Hz, 140 ms	10613	5.46	11.21	18	75.5
		0.5 Hz, 140 ms	22840	16.77	7.49	30	31.8					0.5 Hz, 140 ms	11890	6.22	2.19	15	97.6
		0.5 Hz, 140 ms	23237	11.62	4.73	22	48.1					0.5 Hz, 140 ms	9837	5.29	1.52	16	106.1
		0.5 Hz, 140 ms	24108	17.33	4.02	43	36.2					0.5 Hz, 140 ms	13351	11.61	9.51	24	40.1
		0.5 Hz, 140 ms	39408	13.65	11.7	37	38.4					0.5 Hz, 140 ms	23727	5.94	2.23	23	107.5
		0.5 Hz, 140 ms	11716	23.73	10.24	22	22.2					0.5 Hz, 140 ms	22205	12.7	2.16	39	50.8
		0.5 Hz, 140 ms	12834	33.43	14.88	27	16.4					0.5 Hz, 140 ms	46803	6.86	7.71	29	51.8
		0.5 Hz, 140 ms	56461	10.64	6.36	24	51.3					0.5 Hz, 140 ms	31071	8.63	1.93	23	67.4
		0.5 Hz, 140 ms	29507	16.27	3.83	47	37.8					0.5 Hz, 140 ms	17787	5.85	3.54	26	91.4
		0.5 Hz, 140 ms	27710	13.24	1.55	41	40.7					0.5 Hz, 140 ms	16122	7.88	2.11	19	83.2
		0.5 Hz, 140 ms	17512	16.5	8.56	22	36.4					0.5 Hz, 140 ms	12122	13.53	3.71	21	44.8
		0.5 Hz, 140 ms	22878	19.31	26.31	33	25.9					0.5 Hz, 140 ms	10439	9.48	2.49	19	65.5
		0.5 Hz, 140 ms	19537	22.32	9.83	26	24.2				n=34	0.5 Hz, 140 ms	20503	8.78	3.71	28	58.9
		0.5 Hz, 140 ms	16958	17.93	14.03	44	25.1
	n=33	0.5 Hz, 140 ms	12761	14.28	4.94	18	39.6

## Sheet: Figure 3-statistical inform.
	Figure 3A, Basket cells																				Figure 3B, non-Basket cells
	Total axonal length [µm]				Nodes per 1000 µm				Bouton terminaux per 1000 µm				Maximum branch order				Mean terminal length [µm]				Total axonal length [µm]				Nodes per 1000 µm				Bouton terminaux per 1000 µm				Maximum branch order				Mean terminal length [µm]
	control	70&140 ms pooled			control	70&140 ms pooled			control	70&140 ms pooled			control	70&140 ms pooled			control	70&140 ms pooled			control	70&140 ms pooled			control	70&140 ms pooled			control	70&140 ms pooled			control	70&140 ms pooled			control	70&140 ms pooled
	36654	60051			14.78	9.64			13.04	12.12			45	59			37.8	55.2			22142	24008			7.58	8.91			3.72	2.37			28	24			83.8	62.8
	14438	32455			11.91	7.46			6.51	3.7			22	32			45.1	83.2			11407	15703			10.69	6.69			5.17	2.61			18	16			51.2	88.4
	23568	62234			15.78	14.51			4.7	11.41			31	33			35.2	31.3			42697	20908			6.6	10.33			4.73	16.64			21	32			81.4	44.8
	24851	31392			9.33	10.48			4.55	3.57			25	26			58.7	52.9			19148	35769			6.94	10.18			2.24	5.98			19	35			95.7	56.2
	40013	18760			9.95	13.8			8.95	7.3			41	38			48.5	36.1			15337	11665			5.35	7.8			1.37	4.8			14	18			89.8	72.2
	44118	45831			16.93	14.16			13.24	6.85			45	48			29.1	34.9			55621	35251			11.43	9.08			8.66	3.43			30	32			45.6	62.6
	19928	20101			14.75	14.97			6.37	6.52			34	31			37	34.6			22140	7444			3.61	5.78			0.63	11			14	13			167.7	95.3
	13779	34775			21.34	12.65			7.11	2.7			35	39			25.6	47.1			17085	25036			10.48	7.35			7.37	11			29	29			49.5	78.7
	24675	32903			13.5	8.87			3.2	6.08			29	27			40.4	54.2			10802	23287			5.83	6.14			0.74	2.83			13	16			121.5	96.2
	22860	22944			19.2	19.87			10.15	10.11			25	30			26.3	27.5			40003	21284			8.42	12.59			1.7	3.24			32	23			73.6	46.7
	9554	9372			12.98	17.92			4.08	15.79			23	15			38.1	23.4			26188	11495			6.26	7.13			1.68	6.09			14	27			83	77.1
	37372	27867			11.56	16.11			12.2	16.65			38	31			38.7	33.4			13250	15554			10.94	7.52			4.83	7.02			18	19			57.5	66.3
	24988	31621			14.49	15.53			3.36	2.45			34	32			44.8	37.8			36542	13372			7.77	6.28			3.28	4.71			35	12			63.2	88.4
	25599	58750			8.4	15.17			3.55	10.76			32	36			64.4	31.8			22953	68406			7.75	7.56			4.09	10.73			25	53			67.6	58.1
	28603	31824			9.26	13.86			4.26	4.4			25	27			56.2	40.6			23792	11197			5.88	14.19			1.76	7.23			19	22			109.8	38
	48587	30430			19.39	13.44			9.92	2.2			60	29			25.5	44.5			10950	21933			9.41	8.89			7.49	4.92			17	29			64.5	53.9
	26921	22563			14.04	14.14			7.43	7.89			33	34			37	36.2			24564	27413			9.2	8.86			1.55	8.54			24	24			59.8	55.1
	38284	29720			16.4	15.95			10.03	7.2			42	35			28.8	32.2			32468	26210			7.45	3.09			3.45	0.72			44	15			77.1	184.7
	21457	23409			15.71	21.87			9.65	14.57			39	56			36.9	24.9			53361	22340			11.48	11.28			1.91	4.07			23	20			85.1	45
	10361	22840			27.6	16.77			14.28	7.49			20	30			20.6	31.8			6483	14136			7.71	5.23			7.87	2.76			15	19			66.7	69.3
	14051	23237			15.23	11.62			4.14	4.73			20	22			43.8	48.1			17539	23526			6.38	9.1			1.42	5.74			15	30			80.3	54.4
	8847	24108			12.55	17.33			5.43	4.02			14	43			41.9	36.2			11530	10613			13.62	5.46			15.18	11.21			15	18			42.1	75.5
	46092	39408			12.67	13.65			4.73	11.7			40	37			43.6	38.4			11054	11890			6.42	6.22			3.53	2.19			14	15			91.7	97.6
	17776	11716			12.77	23.73			9.22	10.24			21	22			42.3	22.2			16099	9837			9.57	5.29			5.65	1.52			24	16			50	106.1
	19673	12834			15.96	33.43			5.23	14.88			32	27			39.3	16.4			16658	13351			11.47	11.61			1.02	9.51			22	24			58	40.1
	27122	56461			12.28	10.64			10.66	6.36			40	24			39.2	51.3			15134	23727			11.23	5.94			2.58	2.23			14	23			103.3	107.5
	29665	29507			15.2	16.27			3.64	3.83			25	47			39.2	37.8			12937	22205			3.94	12.7			2.78	2.16			10	39			143.8	50.8
	9797	27710			12.35	13.24			12.45	1.55			20	41			33.4	40.7			23682	46803			13.26	6.86			4.86	7.71			19	29			34.8	51.8
	13517	17512			13.76	16.5			9.39	8.56			24	22			37.9	36.4			16038	31071			6.55	8.63			2.49	1.93			14	23			50.4	67.4
	21652	22878			15.47	19.31			5.73	26.31			22	33			36.6	25.9			24476	17787			15.4	5.85			2.94	3.54			24	26			35.1	91.4
	14686	19537			22.33	22.32			25.49	9.83			24	26			23.6	24.2			18074	16122			3.54	7.88			1.27	2.11			13	19			194.2	83.2
	17374	16958			17.79	17.93			10.94	14.03			32	44			30.6	25.1				12122				13.53				3.71				21				44.8
	19885	12761			16.59	14.28			4.63	4.94			33	18			35.9	39.6				10439				9.48				2.49				19				65.5
	28354				11.92				7.44				35				42.6					20503				8.78								28				58.9
Mann-Whitney
U-test	not significant				not significant				not significant				not significant				not significant				not significant				not significant				not significant				not significant				not significant
Comparing mean terminal segment length [µm]
