# Supplementary material for: Axons of cortical basket cells originating from dendrites develop higher local complexity than axons emerging from basket cell somata
Source: Development. 2023 Nov 20;150(22):dev202305. doi: 10.1242/dev.202305 (PMC10690106; doi:10.1242/dev.202305)
Supplement: Table S3. Sholl-type analyses reveal denser arborizations of optogenetically stimulated BC, but not non-BC axons. Soma-centered Sholl analysis of control and stimulated BC and non-BC axons including total intersections. Axogram analysis of control and stimulated BC and non-BC axons including total i [file develop-150-202305-TableS3.xlsx]

## Sheet: Figure 4-source data 1
Interneurons in Figure 4A																																									Interneurons in Figure 4B
soma centered Sholl analysis, 50 µm bins																																									Axogram analysis, 100 µm bins
	n	Cell type	Condition	Radius/Distance from soma [µm]																																	Total intersections	Total intersections				n	Cell type	Condition	Radius/Distance from soma [µm]
				0	50	100	150	200	250	300	350	400	450	500	550	600	650	700	750	800	850	900	950	1000	1050	1100	1150	1200	1250	1300	1350	1400	1450	1500	1550	1600	[0 - 1600 µm]	[100 - 300 µm]							0	100	200	300	400
		Basket cell	Handling control	0	43	62	59	36	40	21	17	13	8	5	3	1																					308						Basket cell	Handling control	0	12	77	60	49
BC control		Basket cell	Handling control	0	31	46	69	60	48	42	39	36	26	18	14	14	10	12	6	3	2	2	1	1	1	1	2	3	6	4	3	5					505	218			BC control		Basket cell	Handling control	0	9	40	67	56
		Basket cell	Handling control	0	23	34	61	58	37	33	32	20	32	17	14	22	30	18	21	13	17	13	9	9	13	5	5	13	12	12	5	3	8	4			593	265					Basket cell	Handling control	0	8	21	64	67
		Basket cell	Handling control	0	0	30	33	31	23	9	8	9	7	9	6	3																					168	223					Basket cell	Handling control	0	5	25	39	19
		Basket cell	Handling control	0	50	54	42	31	25	25	16	12	6	5	7	4	4	5	3	5	4	4	4	1	2	2											311	126					Basket cell	Handling control	0	8	53	47	36
		Basket cell	Handling control	0	20	33	36	23	25	32	37	34	22	13	15	14	12	9	13	9	7	6	4	4	4	2	2	2	4	1							383	177					Basket cell	Handling control	0	13	22	33	21
		Basket cell	Handling control	0	34	53	62	60	57	50	34	27	20	19	20	16	21	12	10	10	12	9	5	1	1	1	1	1	1	1	1	1					540	149					Basket cell	Handling control	0	13	32	57	42
		Basket cell	Handling control	0	53	51	45	51	33	32	56	49	44	24	28	14	13	32	11	9	9	2	2	2	1	1											562	282					Basket cell	Handling control	0	15	69	44	38
		Basket cell	Handling control	0	15	25	49	48	22	16	16	7	7	4	4	3																					216	212					Basket cell	Handling control	0	1	3	14	23
		Basket cell	Handling control	0	44	52	45	13	1																												155	160					Basket cell	Handling control	0	9	28	45	50
		Basket cell	Handling control	0	6	36	51	53	55	39	30	20	17	5	1																						313	111					Basket cell	Handling control	0	13	56	62	59
		Basket cell	Handling control	0	2	54	66	33	25	14	14	8	6	12	9	4	8																				255	234					Basket cell	Handling control	0	3	23	32	45
		Basket cell	Handling control	0	16	31	31	39	42	33	40	41	35	25	18	29	16	11	9	7	6	8	5	10	8	4	4	4	4	5	3	1					485	192					Basket cell	Handling control	0	7	24	40	46
		Basket cell	Handling control	0	18	41	32	26	20	20	27	21	18	19	17	15	16	13	6	3	1	2															315	176					Basket cell	Handling control	0	10	33	34	29
		Basket cell	Handling control	0	39	46	52	52	57	50	40	26	17	17	11	7	8	3	1																		426	139					Basket cell	Handling control	0	18	40	61	53
		Basket cell	Handling control	0	22	49	76	54	31	24	17	10	6	11	4	4	4	2	4	1																	319	257					Basket cell	Handling control	0	6	52	72	48
		Basket cell	Handling control	0	22	39	69	67	51	38	38	37	30	26	19	9	12	9	7	6	7	5	4	5	3	3	2	1									509	234					Basket cell	Handling control	0	11	38	73	47
		Basket cell	Handling control	0	50	68	68	20	12	15	12	11	8	7	6	6	6	3	2	2	2																298	264					Basket cell	Handling control	0	10	52	75	34
		Basket cell	Handling control	0	17	20	20	29	20	7																											113	183					Basket cell	Handling control	0	14	22	18	22
		Basket cell	Handling control	0	42	31	31	14	2	1	1	1																									123	96					Basket cell	Handling control	0	12	49	33	2
		Basket cell	Handling control	0	37	38	32	8	17	11	7	7	1																								158	79					Basket cell	Handling control	0	7	44	33	34
		Basket cell	Handling control	0	38	33	20	8	4																												103	106					Basket cell	Handling control	0	15	35	21	8
		Basket cell	Handling control	0	56	75	80	61	47	42	39	32	39	32	29	27	20	18	16	9	8	4	6	2	1												643	65					Basket cell	Handling control	0	14	67	85	55
		Basket cell	Handling control	0	17	38	37	32	19	17	15	18	16	10	3	1																					223	305					Basket cell	Handling control	0	10	53	38	23
		Basket cell	Handling control	0	45	58	41	29	23	14	8	8	6	4	11	4	2																				253	143					Basket cell	Handling control	0	9	49	48	39
		Basket cell	Handling control	0	22	49	54	25	21	12	10	11	10	10	13	9	14	8	7	5	7	10	8	7	10	5	3	2	2	1	1	1	1	1	1	1	341	165					Basket cell	Handling control	0	6	37	33	38
		Basket cell	Handling control	0	70	83	74	51	25	27	23	15	8	3	1	1	1	1																			383	161					Basket cell	Handling control	0	5	58	64	66
		Basket cell	Handling control	0	10	12	18	16	17	18	12	6	5	3	4	3	2	2	1	1	1																131	260					Basket cell	Handling control	0	10	18	20	11
		Basket cell	Handling control	0	12	25	27	28	25	28	8	6	3	3	3	1	1	1	1																		172	81					Basket cell	Handling control	0	12	33	35	29
		Basket cell	Handling control	0	21	65	57	35	24	18	13	7	5	3	5	5	2	1	1	1	1	1															265	133					Basket cell	Handling control	0	12	76	54	31
		Basket cell	Handling control	0	38	51	54	29	13	6	2	1																									194	199					Basket cell	Handling control	0	20	50	48	29
		Basket cell	Handling control	0	24	40	40	39	33	13	6	9	6	5	2	1																					218	153					Basket cell	Handling control	0	13	43	54	22
		Basket cell	Handling control	0	33	57	41	36	22	10	9	10	10	9	7	8	4	3	4	1																	264	165					Basket cell	Handling control	0	23	77	51	16
	n=43	Basket cell	Handling control	0	50	67	50	44	34	21	20	15	13	7	6	4	7	6	5	5	6	6	6	4	1	1											378	166				n=34	Basket cell	Handling control	0	11	48	65	56
																																						216
			70&140 ms pooled																																									70&140 ms pooled
		Basket cell	0.5 Hz, 70 ms	0	36	32	45	53	39	33	23	22	21	28	16	12	8	6	5																		128	115					Basket cell	0.5 Hz, 70 ms	0	6	22	44	17
BC stimulated		Basket cell	0.5 Hz, 70 ms	0	21	40	46	35	25	20	13	8	6	2	2	4	9	2																			266	206			BC stimulated		Basket cell	0.5 Hz, 70 ms	0	1	2	34	83
		Basket cell	0.5 Hz, 70 ms	0	59	109	137	90	66	24	17	11	7	5	5	4	4																				373	287					Basket cell	0.5 Hz, 70 ms	0	9	59	69	55
		Basket cell	0.5 Hz, 70 ms	0	45	50	55	49	51	44	34	19	17	9	10	5	5	3	2	2	1	2	2	3	4	3	3	2	2	4	2	3	1	1	1	1	450	223					Basket cell	0.5 Hz, 70 ms	0	9	35	60	72
		Basket cell	0.5 Hz, 70 ms	0	38	44	64	43	50	29	17	11	13	17	4	2																					765	460					Basket cell	0.5 Hz, 70 ms	0	2	12	55	95
		Basket cell	0.5 Hz, 70 ms	0	39	70	67	49	53	29	22	24	9	7	8	1	1	1	1	2																	747	308					Basket cell	0.5 Hz, 70 ms	0	4	41	67	54
		Basket cell	0.5 Hz, 70 ms	0	30	60	54	31	30	25	18	11	2	3	5																						379	202					Basket cell	0.5 Hz, 70 ms	0	4	29	71	54
		Basket cell	0.5 Hz, 70 ms	0	49	62	47	35	28	22	30	30	18	10	9	10	8	7	6	6	5	7	6	7	4	2	1	1	1	2	1	1	2	2			233	166					Basket cell	0.5 Hz, 70 ms	0	5	33	46	35
		Basket cell	0.5 Hz, 140 ms	0	8	28	40	23	17	7	4	1																									538	426					Basket cell	0.5 Hz, 140 ms	0	21	56	102	88
		Basket cell	0.5 Hz, 140 ms	0	25	32	39	57	41	37	20	9	2	3	1																						435	249					Basket cell	0.5 Hz, 140 ms	0	6	49	61	50
		Basket cell	0.5 Hz, 140 ms	0	36	63	80	67	38	39	32	14	3	1																							332	230					Basket cell	0.5 Hz, 140 ms	0	7	54	54	56
		Basket cell	0.5 Hz, 140 ms	0	35	46	44	47	51	35	32	24	26	20	17	13	7	6	8	7	9	6	5	4	5	1	1	1									383	268					Basket cell	0.5 Hz, 140 ms	0	6	50	83	80
		Basket cell	0.5 Hz, 140 ms	0	47	99	88	95	92	86	82	52	40	33	18	9	11	7	5	1																	741	301					Basket cell	0.5 Hz, 140 ms	0	9	43	55	51
		Basket cell	0.5 Hz, 140 ms	0	36	56	67	74	67	44	36	39	37	37	25	24	21	21	20	16	16	12	17	20	14	25	16	7									382	271					Basket cell	0.5 Hz, 140 ms	0	20	75	76	64
		Basket cell	0.5 Hz, 140 ms	0	54	87	86	57	47	24	25	33	24	14	14	19	25	25	19	16	16	18	15	13	18	13	13	12	8	7	5	8	7	6	7	6	279	102					Basket cell	0.5 Hz, 140 ms	0	6	29	28	24
		Basket cell	0.5 Hz, 140 ms	0	38	63	72	55	34	47	26	25	16	4	2																						387	281					Basket cell	0.5 Hz, 140 ms	0	25	79	80	48
		Basket cell	0.5 Hz, 140 ms	0	12	26	25	22	15	14	25	20	24	17	21	11	7	8	5	7	7	4	3	5	1												302	214					Basket cell	0.5 Hz, 140 ms	0	25	61	44	38
		Basket cell	0.5 Hz, 140 ms	0	48	81	62	66	40	32	17	16	7	6	4	7	1																				269	200					Basket cell	0.5 Hz, 140 ms	0	14	33	48	47
		Basket cell	0.5 Hz, 140 ms	0	25	41	45	45	39	44	23	8	4	7	8	7	5	1																			419	194					Basket cell	0.5 Hz, 140 ms	0	10	45	43	51
		Basket cell	0.5 Hz, 140 ms	0	16	31	53	65	32	38	29	22	11	8																							305	219					Basket cell	0.5 Hz, 140 ms	0	11	47	80	33
		Basket cell	0.5 Hz, 140 ms	0	29	41	42	42	41	46	28	19	15	12	12	3																					330	212					Basket cell	0.5 Hz, 140 ms	0	3	19	62	56
		Basket cell	0.5 Hz, 140 ms	0	49	66	49	30	23	11	14	7	10	6	11	7	6	2	2	3	1	1	1														299	179					Basket cell	0.5 Hz, 140 ms	0	24	68	48	37
		Basket cell	0.5 Hz, 140 ms	0	19	37	48	79	86	67	44	44	29	17	10	8	4	5	4																		501	317					Basket cell	0.5 Hz, 140 ms	0	13	18	54	62
		Basket cell	0.5 Hz, 140 ms	0	45	58	31	21	4	1																											160	115					Basket cell	0.5 Hz, 140 ms	0	42	50	24	6
		Basket cell	0.5 Hz, 140 ms	0	48	46	41	14	10	3	1	1	1																								165	114					Basket cell	0.5 Hz, 140 ms	0	45	73	8	9
		Basket cell	0.5 Hz, 140 ms	0	51	101	101	87	67	45	35	35	35	33	38	38	44	30	9	4	3	9	5	4	4	2	1	1	1	1	1	2	3	1			791	401					Basket cell	0.5 Hz, 140 ms	0	40	125	103	58
		Basket cell	0.5 Hz, 140 ms	0	75	59	38	39	30	22	26	18	13	18	15	11	6	4	3	3	5	2	1														388	188					Basket cell	0.5 Hz, 140 ms	0	30	68	59	34
		Basket cell	0.5 Hz, 140 ms	0	12	21	35	40	42	62	35	38	20	11	6	8	6	4	1	1	1																343	200					Basket cell	0.5 Hz, 140 ms	0	11	30	43	50
		Basket cell	0.5 Hz, 140 ms	0	33	54	46	52	22	15	1	1																									224	189					Basket cell	0.5 Hz, 140 ms	0	4	43	74	30
		Basket cell	0.5 Hz, 140 ms	0	5	28	66	79	47	33	23	10	5	5																							301	253					Basket cell	0.5 Hz, 140 ms	0	2	1	13	38
		Basket cell	0.5 Hz, 140 ms	0	82	82	59	8	1																												232	150					Basket cell	0.5 Hz, 140 ms	0	17	89	67	29
		Basket cell	0.5 Hz, 140 ms	0	22	38	29	36	21	12	10	10	11	15	1	1	1																				207	136					Basket cell	0.5 Hz, 140 ms	0	6	39	35	26
	n=33	Basket cell	0.5 Hz, 140 ms	0	7	20	21	32	24	26	14	9	8	4	2	1	1	1	1	1																	172	123				n=33	Basket cell	0.5 Hz, 140 ms	0	8	20	35	32
	n	Cell type	Condition	Radius/Distance from soma [µm]																																	Total intersections	Total intersections				n	Cell type	Condition	Radius/Distance from soma [µm]
				0	50	100	150	200	250	300	350	400	450	500	550	600	650	700	750	800	850	900	950	1000	1050	1100	1150	1200	1250	1300	1350	1400	1450	1500	1550	1600	[0 - 1600 µm]	[100 - 300 µm]							0	100	200	300	400
		non-Basket cell	Handling control	0	28	27	30	22	18	16	15	12	13	11	12	11	11	7	5	5	5	5	5	4	4	4	5	6	2	1							284	113					non-Basket cell	Handling control	0	11	43	31	20
non-BC control		non-Basket cell	Handling control	0	25	25	24	20	13	8	6	5	3	2	3	2	2	2	3																		143	90			non BC control		non-Basket cell	Handling control	0	22	33	29	15
		non-Basket cell	Handling control	0	20	48	53	54	56	51	53	45	37	33	24	23	15	11	11	10	10	8	6	6	4	3	3	7	3	1	1						596	262					non-Basket cell	Handling control	0	18	49	60	72
		non-Basket cell	Handling control	0	23	47	39	30	24	20	21	15	8	9	5	5	2	2	2	2	1																255	160					non-Basket cell	Handling control	0	16	49	32	30
		non-Basket cell	Handling control	0	32	24	26	24	26	18	14	12	5	3	4	4	2	2	1																		197	118					non-Basket cell	Handling control	0	16	28	28	24
		non-Basket cell	Handling control	0	29	56	72	102	85	72	53	45	39	32	28	31	23	23	20	14	6	4	2	1													737	387					non-Basket cell	Handling control	0	6	54	64	67
		non-Basket cell	Handling control	0	16	23	25	28	31	32	33	33	19	12	10	7	7	8	6	6	4	2	1	1	1	2	2	2	2	2	2	2					319	139					non-Basket cell	Handling control	0	10	15	24	30
		non-Basket cell	Handling control	0	19	23	28	32	28	29	21	15	15	10	5	8	3	3	4	2	1																246	140					non-Basket cell	Handling control	0	2	17	24	39
		non-Basket cell	Handling control	0	18	27	28	26	19	13	8	6	2	1	1																						149	113					non-Basket cell	Handling control	0	8	29	34	23
		non-Basket cell	Handling control	0	29	68	56	65	55	58	57	41	34	27	13	6	1																				510	302					non-Basket cell	Handling control	0	10	40	67	72
		non-Basket cell	Handling control	0	13	26	44	54	56	45	37	31	23	16	11	9	6	4	4	5	2	2															388	225					non-Basket cell	Handling control	0	14	53	59	47
		non-Basket cell	Handling control	0	4	13	17	21	17	10	7	14	21	12	14	7	2	1	6	7	1																174	78					non-Basket cell	Handling control	0	3	23	23	10
		non-Basket cell	Handling control	0	33	43	53	51	48	32	26	30	24	24	19	19	16	17	10	10	10	9	11	6	7	3	6	2	2	1	1	1	1	1	1	1	518	227					non-Basket cell	Handling control	0	18	46	58	46
		non-Basket cell	Handling control	0	6	4	14	14	16	14	18	12	16	16	14	15	13	18	23	13	15	15	14	15	16	10	2										313	62					non-Basket cell	Handling control	0	5	11	14	21
		non-Basket cell	Handling control	0	35	51	68	47	30	26	19	18	10	6	4	4	4	3	2	2	1	1															331	222					non-Basket cell	Handling control	0	20	56	60	37
		non-Basket cell	Handling control	0	30	38	27	24	14	12	6	5	2	2	2	1	1	1																			165	115					non-Basket cell	Handling control	0	22	41	20	13
		non-Basket cell	Handling control	0	7	15	28	45	42	42	28	20	14	21	14	10	5	8	11	8	4	3	1	1													327	172					non-Basket cell	Handling control	0	8	18	35	42
		non-Basket cell	Handling control	0	33	35	63	59	59	63	55	36	25	19	8	2	4	2	1																		464	279					non-Basket cell	Handling control	0	19	35	56	54
		non-Basket cell	Handling control	0	3	9	19	22	36	49	53	59	68	51	52	38	47	36	31	24	21	14	9	9	5	4	3	4	4	2	3	1	2				678	135					non-Basket cell	Handling control	0	4	9	15	31
		non-Basket cell	Handling control	0	11	16	10	13	9	7	7	4	5	4																							86	55					non-Basket cell	Handling control	0	4	9	13	11
		non-Basket cell	Handling control	0	19	17	25	27	23	18	14	13	15	16	11	9	7	5	8	4	2																233	110					non-Basket cell	Handling control	0	8	13	30	19
		non-Basket cell	Handling control	0	20	34	34	34	25	14	9	5																									175	141					non-Basket cell	Handling control	0	7	37	48	20
		non-Basket cell	Handling control	0	29	35	23	18	16	14	13	13	8	4	1	1																					175	106					non-Basket cell	Handling control	0	17	25	23	19
		non-Basket cell	Handling control	0	31	36	23	25	21	18	11	13	10	13	4	4	1	1	1																		212	123					non-Basket cell	Handling control	0	15	33	25	23
		non-Basket cell	Handling control	0	58	59	54	27	17	9	6	3	1																								234	166					non-Basket cell	Handling control	0	23	71	41	20
		non-Basket cell	Handling control	0	36	47	30	26	25	19	11	5	2	2	1	1	1																				206	147					non-Basket cell	Handling control	0	16	37	33	29
		non-Basket cell	Handling control	0	8	11	16	20	22	22	19	19	11	7	7	8	7	3	1	1	1	1	1														185	91					non-Basket cell	Handling control	0	3	10	22	22
		non-Basket cell	Handling control	0	19	25	29	52	52	52	32	18	13	10	6	2	2	1																			313	210					non-Basket cell	Handling control	0	10	19	37	50
		non-Basket cell	Handling control	0	31	37	36	13	9	4																											130	99					non-Basket cell	Handling control	0	13	35	36	15
		non-Basket cell	Handling control	0	78	74	60	19	6																												237	159					non-Basket cell	Handling control	0	19	88	59	25
	n=31	non-Basket cell	Handling control	0	37	40	38	34	29	22	14	9	4	5																							232	163				n=31	non-Basket cell	Handling control	0	22	33	37	35
			70&140 ms pooled																																			202						70&140 ms pooled
		non-Basket cell	0.5 Hz, 70 ms	0	0	38	57	47	33	27	19	15	14	12	9	7	3	3	4	4	2	1	2	1	1	1											300	133					non-Basket cell	0.5 Hz, 70 ms	0	14	40	48	36
non-BC stimulated		non-Basket cell	0.5 Hz, 70 ms	0	16	25	35	23	29	21	17	12	9	6	5	5	5	5	1	1	1																216	76			non-BC stimulated		non-Basket cell	0.5 Hz, 70 ms	0	11	30	28	30
		non-Basket cell	0.5 Hz, 70 ms	0	6	8	7	15	16	30	16	12	8	10	15	23	19	15	12	13	6	5	4	4	5	6											255	250					non-Basket cell	0.5 Hz, 70 ms	0	4	8	18	26
		non-Basket cell	0.5 Hz, 70 ms	0	44	44	66	63	47	30	35	29	27	16	16	10	5	6	5	3	2	3	1	1													453	103					non-Basket cell	0.5 Hz, 70 ms	0	12	44	65	64
		non-Basket cell	0.5 Hz, 70 ms	0	36	41	22	19	11	10	7	4	4	3	3	1																					161	290					non-Basket cell	0.5 Hz, 70 ms	0	10	41	24	15
		non-Basket cell	0.5 Hz, 70 ms	0	62	67	91	42	43	47	17	12	12	15	16	13	10	6	10	7	3	2	1	1													477	53					non-Basket cell	0.5 Hz, 70 ms	0	4	9	20	14
		non-Basket cell	0.5 Hz, 70 ms	0	21	14	12	9	10	8	7	5	3	4	4	3	3	1																			104	158					non-Basket cell	0.5 Hz, 70 ms	0	9	18	13	9
		non-Basket cell	0.5 Hz, 70 ms	0	17	22	23	24	32	57	38	26	18	18	10	9	6	4	6	7	4	4	1														326	212					non-Basket cell	0.5 Hz, 70 ms	0	10	27	29	42
		non-Basket cell	0.5 Hz, 70 ms	0	13	27	38	51	54	42	30	19	17	14	4	3	1	1	1	1																	316	184					non-Basket cell	0.5 Hz, 70 ms	0	4	22	46	65
		non-Basket cell	0.5 Hz, 70 ms	0	57	73	43	34	20	14	8	6	3	1	1	1																					261	63					non-Basket cell	0.5 Hz, 70 ms	0	19	79	61	22
		non-Basket cell	0.5 Hz, 140 ms	0	5	10	10	9	15	19	13	10	7	7	7	11	7	5	4	5	2	1															147	103					non-Basket cell	0.5 Hz, 140 ms	0	5	10	12	11
		non-Basket cell	0.5 Hz, 140 ms	0	11	18	19	18	21	27	19	17	15	21	16	8	7	4	7	2																	230	452					non-Basket cell	0.5 Hz, 140 ms	0	7	14	25	23
		non-Basket cell	0.5 Hz, 140 ms	0	63	107	97	89	83	76	61	43	38	35	29	32	27	25	17	16	13	7	8	8	7	7	6	4	2	3	3	3	1	1	2	2	915	118					non-Basket cell	0.5 Hz, 140 ms	0	21	82	90	65
		non-Basket cell	0.5 Hz, 140 ms	0	13	29	36	21	16	16	6	3																									140	207					non-Basket cell	0.5 Hz, 140 ms	0	4	32	32	21
		non-Basket cell	0.5 Hz, 140 ms	0	25	35	38	56	44	34	19	9	2	2	1																						265	220					non-Basket cell	0.5 Hz, 140 ms	0	1	2	34	85
		non-Basket cell	0.5 Hz, 140 ms	0	19	36	46	49	45	44	32	21	15	13	8	6	4	5	3																		346	118					non-Basket cell	0.5 Hz, 140 ms	0	15	35	58	62
		non-Basket cell	0.5 Hz, 140 ms	0	9	12	18	27	34	27	29	27	35	28	30	29	25	28	14	11	9	8	4	2													406	201					non-Basket cell	0.5 Hz, 140 ms	0	5	10	20	29
		non-Basket cell	0.5 Hz, 140 ms	0	10	31	46	37	38	49	40	18	14	7	4	3	1																				298	58					non-Basket cell	0.5 Hz, 140 ms	0	5	26	25	48
		non-Basket cell	0.5 Hz, 140 ms	0	1	5	12	9	16	16	16	13	15	19	8	7	6	5	7	10	6	2	2	5													180	172					non-Basket cell	0.5 Hz, 140 ms	0	2	10	17	12
		non-Basket cell	0.5 Hz, 140 ms	0	23	33	34	41	36	28	32	24	20	19	14	14	10	3	2	1	1	1	1														337	57					non-Basket cell	0.5 Hz, 140 ms	0	4	18	40	42
		non-Basket cell	0.5 Hz, 140 ms	0	2	8	17	11	14	7	7	7	7	9	3	2	7	4	4	5	5	5	2	5	2	1	1	1	2	1	1						140	126					non-Basket cell	0.5 Hz, 140 ms	0	4	9	13	8
		non-Basket cell	0.5 Hz, 140 ms	0	18	32	36	26	19	13	6	6	2	2	1	1																					162	86					non-Basket cell	0.5 Hz, 140 ms	0	13	32	33	16
		non-Basket cell	0.5 Hz, 140 ms	0	27	33	22	16	10	5	3	3	3	6	4	1	1																				134	121					non-Basket cell	0.5 Hz, 140 ms	0	17	21	20	13
		non-Basket cell	0.5 Hz, 140 ms	0	18	31	33	20	22	15	6	5	1	1	1	1	1	1	1																		157	187					non-Basket cell	0.5 Hz, 140 ms	0	10	23	30	25
		non-Basket cell	0.5 Hz, 140 ms	0	28	31	38	45	41	32	19	15	10	11	10	5	3	2	3	3	3	2	1	1	1	1											305	198					non-Basket cell	0.5 Hz, 140 ms	0	6	28	34	44
		non-Basket cell	0.5 Hz, 140 ms	0	33	57	47	46	31	17	10	4	10	1	1	1																					258	128					non-Basket cell	0.5 Hz, 140 ms	0	16	58	73	47
		non-Basket cell	0.5 Hz, 140 ms	0	23	45	33	22	14	14	5	4	1																								161	184					non-Basket cell	0.5 Hz, 140 ms	0	7	35	39	28
		non-Basket cell	0.5 Hz, 140 ms	0	16	18	30	34	50	52	33	39	33	28	24	18	14	16	12	12	12	10	11	9	13	9	11	11	11	8	6	8	11	7	13	11	590	233					non-Basket cell	0.5 Hz, 140 ms	0	1	6	12	17
		non-Basket cell	0.5 Hz, 140 ms	0	13	26	48	50	56	53	35	31	24	27	24	16	14	8	8	6	5	3	3														450	131					non-Basket cell	0.5 Hz, 140 ms	0	9	38	67	69
		non-Basket cell	0.5 Hz, 140 ms	0	24	41	34	19	18	19	18	13	16	13	8	6	5	4	3	2	2	3	4	3	1	1											257	133					non-Basket cell	0.5 Hz, 140 ms	0	7	23	21	22
		non-Basket cell	0.5 Hz, 140 ms	0	28	37	35	26	21	14	11	13	13	7	9	4	2	2	1																		223	115					non-Basket cell	0.5 Hz, 140 ms	0	7	27	41	28
		non-Basket cell	0.5 Hz, 140 ms	0	46	46	34	17	12	6	5	5	2	1																							174	113					non-Basket cell	0.5 Hz, 140 ms	0	32	47	27	9
		non-Basket cell	0.5 Hz, 140 ms	0	29	35	29	21	16	12	1																										143	157					non-Basket cell	0.5 Hz, 140 ms	0	30	37	27	11
	n=34	non-Basket cell	0.5 Hz, 140 ms	0	8	23	31	39	39	25	20	20	17	12	10	7	3	2	2	4	2	2	2	2	1	1	1	1	1	1	1						277					n=34	non-Basket cell	0.5 Hz, 140 ms	0	12	29	44	32
[truncated: 51 more columns]

## Sheet: Figure 4-statistical inform.
Interneurons in Figure 4A, left graph																					Interneurons in Figure 4B, left graph																	Interneurons in Figure 4C, left graph
soma centered Sholl analysis, 50 µm bins																					Axogram analysis, 100 µm bins																	Sholl of axonal endings
0.5 Hz	Basket cells																				0.5 Hz	Basket cells																0.5 Hz	Basket cells
	Radius [µm]				Radius [µm]				Radius [µm]				total intersections				total intersections					Radius [µm]				Radius [µm]				total intersections				total intersections					Radius [µm]				Radius [µm]				Radius [µm]
	200				250				300				[0-1600 µm]				[100-300 µm]					400				500				[0-1600 µm]				[300-600 µm]					250				300				350
	control	70&140 ms			control	70&140 ms			control	70&140 ms			control	70&140 ms			control	70&140 ms				control	70&140 ms			control	70&140 ms			control	70&140 ms			control	70&140 ms				control	70&140 ms			control	70&140 ms			control	70&140 ms
	36	53			40	39			21	33			308	128			218	115				49	17			24	1			249	90			155	62				63	59			46	46			46	25
	60	35			48	25			42	20			505	266			265	206				56	83			51	51			352	228			221	194				27	23			20	27			7	15
	58	90			37	66			33	24			593	373			223	287				67	55			47	48			472	294			212	200				82	102			60	94			58	109
	31	49			23	51			9	44			168	450			126	223				19	72			17	44			142	322			89	201				13	47			26	32			20	24
	31	43			25	50			25	29			311	765			177	460				36	95			32	102			241	601			132	341				39	33			62	22			30	17
	23	49			25	53			32	29			383	747			149	308				21	54			32	56			244	504			112	219				38	150			27	84			62	30
	60	31			57	30			50	25			540	379			282	202				42	54			44	37			387	314			172	206				55	34			30	33			31	18
	51	35			33	28			32	22			562	233			212	166				38	35			23	19			425	188			123	114				15	38			1	30				25
	48	23			22	17			16	7			216	538			160	426				23	88			46	79			192	448			116	316				63	64			51	46			38	44
	13	57			1	41				37			155	435			111	249				50	50			3	39			136	302			99	181				61	85			29	89			22	53
	53	67			55	38			39	39			313	332			234	230				59	56			26	39			246	283			168	173				36	25			28	27			7	7
	33	47			25	51			14	35			255	383			192	268				45	80			39	45			198	315			151	222				26	62			39	44			29	29
	39	95			42	92			33	86			485	741			176	301				46	51			43	32			334	424			166	192				56	26			37	23			24	38
	26	74			20	67			20	44			315	382			139	271				29	64			19	49			253	318			107	210				19	85			11	59			23	30
	52	57			57	47			50	24			426	279			257	102				53	24			43	28			277	238			182	104				27	63			34	44			28	41
	54	55			31	34			24	47			319	387			234	281				48	48			26	22			261	295			162	166				73	67			70	35			38	37
	67	22			51	15			38	14			509	302			264	214				47	38			33	23			364	230			177	120				49	23			38	18			12	18
	20	66			12	40			15	32			298	269			183	200				34	47			15	37			221	216			135	146				105	72			69	35			39	33
	29	45			20	39			7	44			113	419			96	194				22	51			10	35			86	345			50	173				18	19			10	17			15	18
	14	65			2	32			1	38			123	305			79	219				2	33			3	51			99	252			38	179				17	66			0	80			0	40
	8	42			17	41			11	46			158	330			106	212				34	56			14	38			137	226			86	175				22	61			18	40			8	74
	8	30			4	23				11			103	299			65	179				8	37			8	19			92	241			42	118				4	36			3	32				30
	61	79			47	86			42	67			643	501			305	317				55	62			41	57			449	406			226	225				56	44			31	23			30	14
	32	21			19	4			17	1			223	160			143	115				23	6			14	3			179	125			93	33				30	89			11	86			16	51
	29	14			23	10			14	3			253	165			165	114				39	9			23	5			200	142			121	24				35	19			21	4			17	3
	25	87			21	67			12	45			341	791			161	401				38	58			28	50			268	573			124	255				35	60			17	41			10	42
	51	39			25	30			27	22			383	388			260	188				66	34			30	32			299	297			179	145				47	48			24	26			19	23
	16	40			17	42			18	62			131	343			81	200				11	50			13	48			93	271			50	171				19	50			18	51			11	56
	28	52			25	22			28	15			172	224			133	189				29	30			16	18			138	172			86	124				35	51			23	20			19	14
	35	79			24	47			18	33			265	301			199	253				31	38			16	52			223	224			117	168				44	116			25	58			20	27
	29	8			13	1			6				194	232			153	150				29	29			2	4			150	206			80	100				31	9			12	1			4
	39	36			33	21			13	12			218	207			165	136				22	26			13	15			166	166			100	89				44	50			38	23			10	16
	36	32			22	24			10	26			264	172			166	123				16	32			9	16			216	121			87	90				41	37			25	17			7	19
	44				34				21				378				216					56				43				378				187					41				30				14
Mann-Whitney U-test				Mann-Whitney U-test				Mann-Whitney U-test				Mann-Whitney U-test				Mann-Whitney U-test					Mann-Whitney U-test				Mann-Whitney U-test				Mann-Whitney U-test				Mann-Whitney U-test					Mann-Whitney U-test				Mann-Whitney U-test				Mann-Whitney U-test
P	0.021			P	0.032			P	0.044			P	0.164			P	0.024				P	0.037			P	0.017			P	0.151			P	0.017				P	0.03			P	0.069	TREND		P	0.039
Mean	36.441	49		Mean	27.941	38.576		Mean	23.063	31.75		Mean	312.441	370.485		Mean	179.265	227.242			Mean	36.559	47.333		Mean	24.882	36.182		Mean	240.206	284.152		Mean	127.794	164.727			Mean	40.176	54.939		Mean	28.941	39.606		Mean	22.313	31.875
Median	34	47		Median	25	39		Median	20.5	30.5		Median	303	332		Median	171	212			Median	37	50		Median	23.5	37		Median	232	271		Median	122	173			Median	37	50		Median	26.5	33		Median	19.5	28
Std Dev	16.213	22.108		Std Dev	14.936	21.123		Std Dev	12.959	18.525		Std Dev	148.644	176.225		Std Dev	61.889	87.89			Std Dev	16.59	21.364		Std Dev	14.304	21.706		Std Dev	105.637	122.079		Std Dev	50.628	69.978			Std Dev	21.431	30.327		Std Dev	18.005	24.165		Std Dev	14.98	20.831
Std. Error	2.78	3.848		Std. Error	2.562	3.677		Std. Error	2.291	3.275		Std. Error	25.492	30.677		Std. Error	10.614	15.3			Std. Error	2.845	3.719		Std. Error	2.453	3.779		Std. Error	18.117	21.251		Std. Error	8.692	12.182			Std. Error	3.675	5.279		Std. Error	3.088	4.207		Std. Error	2.648	3.682
[truncated: 6 more columns]
