# Supplementary material for: Axons of cortical basket cells originating from dendrites develop higher local complexity than axons emerging from basket cell somata
Source: Development. 2023 Nov 20;150(22):dev202305. doi: 10.1242/dev.202305 (PMC10690106; doi:10.1242/dev.202305)
Supplement: Table S4. Axonal dimensions do not depend on culture z-span and soma size. Sholl circle intersections at 200 μm radius versus the z-span of the axonal plexus for BC and non-BC. Total axonal length versus z-span of the plexus, and versus somatic area of BC and non-BC. Axonal length analysis with rega [file develop-150-202305-TableS4.xlsx]

## Sheet: Figure 5-source data 1
Basket cells in Figure 5A, 5C, 5E, 5G										non-Basket cells in Figure 5B, 5D, 5F, 5H
	n	Cell type	Condition:	Axon origin	Z-span [µm]	Intersections [200 µm]	Axonal length [µm]	Somatic area [ µm2]			n	Cell type	Condition:	Axon origin	Z-span [µm]	Intersections [200 µm]	Axonal length [µm]	Somatic area [ µm2]
		Basket cell	Handling control	soma	34.06	60	36654	353.842				non-Basket cell	Handling control	soma	34.65	22	22142	233.674
		Basket cell	Handling control	soma	43.38	31	14438	241.309				non-Basket cell	Handling control	soma	58.1	20	11407	233.674
		Basket cell	Handling control	soma	55.26	31	23568	322.912				non-Basket cell	Handling control	AcD	41	54	42697	293.648
		Basket cell	Handling control	soma	57.51	23	24851	264.377				non-Basket cell	Handling control	soma	55.44	30	19148	217.209
		Basket cell	Handling control	AcD	57.19	60	40013	291.929				non-Basket cell	Handling control	AcD	62.64	24	15337	193.449
		Basket cell	Handling control	AcD	71.64	51	44118	261.604				non-Basket cell	Handling control	soma	67.82	102	55621	338.549
		Basket cell	Handling control	soma	59.62	48	19928	186.905				non-Basket cell	Handling control	soma	88.78	28	22140	178.343
		Basket cell	Handling control	soma	63.18	13	13779	158.411				non-Basket cell	Handling control	soma	54.81	32	17085	292.179
		Basket cell	Handling control	soma	71.41	53	24675	236.105				non-Basket cell	Handling control	AcD	58.86	26	10802	158.593
		Basket cell	Handling control	AcD	62.45	33	22860	232.805				non-Basket cell	Handling control	soma	41.31	65	40003	326.309
		Basket cell	Handling control	AcD	32.45	29	9554	182.583				non-Basket cell	Handling control	soma	65.48	54	26188	153.52
		Basket cell	Handling control	AcD	48.28	39	37372	369.53				non-Basket cell	Handling control	soma	64.99	21	13250	300.259
		Basket cell	Handling control	soma	46.13	36	24988	327.797				non-Basket cell	Handling control	AcD	45.82	51	36542	456.108
		Basket cell	Handling control	soma	63.54	26	25599	235.553				non-Basket cell	Handling control	soma	36.1	14	22953	533.305
		Basket cell	Handling control	soma	52.2	52	28603	400.745				non-Basket cell	Handling control	soma	32.67	47	23792	329.065
		Basket cell	Handling control	AcD	75.19	58	48587	256.353				non-Basket cell	Handling control	soma	27.5	24	10950	178.867
		Basket cell	Handling control	soma	54.5	54	26921	277.448				non-Basket cell	Handling control	soma	27.54	45	24564	476.564
		Basket cell	Handling control	soma	64.58	67	38284	330.984				non-Basket cell	Handling control	soma	37.62	59	32468	373.104
		Basket cell	Handling control	soma	41.81	20	21457	252.24				non-Basket cell	Handling control	soma	60.8	22	53361	394.782
		Basket cell	Handling control	AcD	28.97	14	10361	141.472				non-Basket cell	Handling control	soma	16.15	13	6483	262.933
		Basket cell	Handling control	soma	48.02	8	14051	240.428				non-Basket cell	Handling control	AcD	26.1	27	17539	307.682
		Basket cell	Handling control	soma	34.38	8	8847	174.004				non-Basket cell	Handling control	AcD	46.98	34	11530	300.092
		Basket cell	Handling control	soma	59.71	61	46092	259.509				non-Basket cell	Handling control	AcD	31.27	18	11054	319.22
		Basket cell	Handling control	soma	62.69	32	17776	198.668				non-Basket cell	Handling control	AcD	72.82	25	16099	167.031
		Basket cell	Handling control	soma	65.02	29	19673	343.505				non-Basket cell	Handling control	soma	45.04	27	16658	211.568
		Basket cell	Handling control	AcD	78.03	25	27122	179.128				non-Basket cell	Handling control	soma	51.12	26	15134	167.622
		Basket cell	Handling control	soma	43.56	51	29665	330.113				non-Basket cell	Handling control	AcD	50.18	20	12937	167.455
		Basket cell	Handling control	soma	30.96	16	9797	186.668				non-Basket cell	Handling control	AcD	73.71	52	23682	276.002
		Basket cell	Handling control	soma	34.15	28	13517	273.79				non-Basket cell	Handling control	soma	40.27	13	16038	206.081
		Basket cell	Handling control	soma	84.51	35	21652	250.555				non-Basket cell	Handling control	AcD	55.3	60	24476	184.673
		Basket cell	Handling control	soma	36.23	29	14686	153.97			n=31	non-Basket cell	Handling control	AcD	47.97	34	18074	126.756
		Basket cell	Handling control	soma	50.08	39	17374	210.849
		Basket cell	Handling control	AcD	68.17	36	19885	270.931
	n=34	Basket cell	Handling control	AcD	96.31	44	28354	356.165					70 &140 ms pooled
												non-Basket cell	0.5 Hz, 70 ms	AcD	34.16	47	24008	381.39
												non-Basket cell	0.5 Hz, 70 ms	soma	53.83	23	15703	177.818
			70 &140 ms pooled									non-Basket cell	0.5 Hz, 70 ms	AcD	60.53	15	20908	380.41
		Basket cell	0.5 Hz, 70 ms	AcD	65.7	74	60051	410.773				non-Basket cell	0.5 Hz, 70 ms	soma	71.95	63	35769	351.193
		Basket cell	0.5 Hz, 70 ms	soma	29.31	47	32455	333.257				non-Basket cell	0.5 Hz, 70 ms	soma	40.86	19	11665	188.208
		Basket cell	0.5 Hz, 70 ms	soma	87.53	95	62234	305.838				non-Basket cell	0.5 Hz, 70 ms	soma	46.08	42	35251	357.085
		Basket cell	0.5 Hz, 70 ms	soma	83.3	53	31392	260.564				non-Basket cell	0.5 Hz, 70 ms	soma	54.44	24	7444	213.358
		Basket cell	0.5 Hz, 70 ms	soma	37.31	35	18760	227.594				non-Basket cell	0.5 Hz, 70 ms	soma	56.21	51	25036	343.752
		Basket cell	0.5 Hz, 70 ms	soma	37.08	90	45831	335.133				non-Basket cell	0.5 Hz, 70 ms	soma	25.93	34	23287	424.902
		Basket cell	0.5 Hz, 70 ms	soma	35.82	31	20101	280.482				non-Basket cell	0.5 Hz, 70 ms	soma	36.49	9	21284	185.508
		Basket cell	0.5 Hz, 70 ms	AcD	36.09	35	34775	487.789				non-Basket cell	0.5 Hz, 140 ms	soma	27.99	9	11495	377.013
		Basket cell	0.5 Hz, 140 ms	soma	51.38	49	32903	310.42				non-Basket cell	0.5 Hz, 140 ms	soma	27.18	18	15554	377.013
		Basket cell	0.5 Hz, 140 ms	soma	71.19	57	22944	221.648				non-Basket cell	0.5 Hz, 140 ms	AcD	36.41	22	13372	203.462
		Basket cell	0.5 Hz, 140 ms	soma	29.61	23	9372	211.27				non-Basket cell	0.5 Hz, 140 ms	soma	43.21	89	68406	382.181
		Basket cell	0.5 Hz, 140 ms	AcD	23.67	43	27867	340.86				non-Basket cell	0.5 Hz, 140 ms	AcD	40.55	21	11197	202.899
		Basket cell	0.5 Hz, 140 ms	soma	70.07	49	31621	339.446				non-Basket cell	0.5 Hz, 140 ms	soma	51.57	56	21933	188.999
		Basket cell	0.5 Hz, 140 ms	soma	31.77	57	58750	410.209				non-Basket cell	0.5 Hz, 140 ms	soma	71.92	49	27413	259.125
		Basket cell	0.5 Hz, 140 ms	soma	46.53	55	31824	243.321				non-Basket cell	0.5 Hz, 140 ms	soma	47.88	27	26210	310.42
		Basket cell	0.5 Hz, 140 ms	soma	61.61	67	30430	230.095				non-Basket cell	0.5 Hz, 140 ms	soma	53.06	37	22340	259.827
		Basket cell	0.5 Hz, 140 ms	AcD	57.11	22	22563	229.611				non-Basket cell	0.5 Hz, 140 ms	soma	62.96	9	14136	207.162
		Basket cell	0.5 Hz, 140 ms	soma	47.52	66	29720	242.511				non-Basket cell	0.5 Hz, 140 ms	AcD	21.33	41	23526	267.111
		Basket cell	0.5 Hz, 140 ms	soma	40.05	45	23409	324.099				non-Basket cell	0.5 Hz, 140 ms	soma	41	11	10613	152.8
		Basket cell	0.5 Hz, 140 ms	soma	36.27	65	22840	249.288				non-Basket cell	0.5 Hz, 140 ms	AcD	59.81	26	11890	182.859
		Basket cell	0.5 Hz, 140 ms	AcD	82.76	42	23237	219.346				non-Basket cell	0.5 Hz, 140 ms	soma	63	16	9837	254.847
		Basket cell	0.5 Hz, 140 ms	soma	42.93	30	24108	267.822				non-Basket cell	0.5 Hz, 140 ms	soma	47.38	20	13351	265.361
		Basket cell	0.5 Hz, 140 ms	soma	70.87	79	39408	380.565				non-Basket cell	0.5 Hz, 140 ms	soma	31.41	45	23727	353.646
		Basket cell	0.5 Hz, 140 ms	AcD	55.31	21	11716	141.167				non-Basket cell	0.5 Hz, 140 ms	soma	47.39	46	22205	202.179
		Basket cell	0.5 Hz, 140 ms	soma	48.1	14	12834	170.048				non-Basket cell	0.5 Hz, 140 ms	soma	63.81	34	46803	255.571
		Basket cell	0.5 Hz, 140 ms	AcD	67.28	87	56461	311.75				non-Basket cell	0.5 Hz, 140 ms	soma	59.13	50	31071	179.25
		Basket cell	0.5 Hz, 140 ms	soma	74.79	39	29507	336.028				non-Basket cell	0.5 Hz, 140 ms	AcD	77.72	19	17787	132.266
		Basket cell	0.5 Hz, 140 ms	AcD	63.95	40	27710	197.333				non-Basket cell	0.5 Hz, 140 ms	AcD	87.12	26	16122	212.471
		Basket cell	0.5 Hz, 140 ms	soma	42.56	52	17512	215.675				non-Basket cell	0.5 Hz, 140 ms	AcD	41.4	17	12122	290.584
		Basket cell	0.5 Hz, 140 ms	AcD	156.06	79	22878	266.755				non-Basket cell	0.5 Hz, 140 ms	AcD	44.5	21	10439	166.459
		Basket cell	0.5 Hz, 140 ms	AcD	50.5	8	19537	209.068			n=34	non-Basket cell	0.5 Hz, 140 ms	AcD	52.87	39	20503	282.602
		Basket cell	0.5 Hz, 140 ms	AcD	30.19	36	16958	168.176
	n=33	Basket cell	0.5 Hz, 140 ms	AcD	54.62	32	12761	190.839
