# Supplementary material for: Axons of cortical basket cells originating from dendrites develop higher local complexity than axons emerging from basket cell somata
Source: Development. 2023 Nov 20;150(22):dev202305. doi: 10.1242/dev.202305 (PMC10690106; doi:10.1242/dev.202305)
Supplement: Table S5. Sholl-type analyses reveal a higher local complexity of BC axons originating from a dendrite. Handling control axons separated by origin from soma or dendrite. The 0.5 Hz stimulated axons separated by origin from soma or dendrite. Handling control and stimulated axons originating from soma [file develop-150-202305-TableS5.xlsx]

## Sheet: Figure 6-source data 1
Interneurons in Figure 6A																									Interneurons in Figure 6B
	n	Cell type	Condition	Axon origin	Radius/Distance from soma [µm]																	Total intersections				n	Cell type	Condition	Axon origin	Radius/Distance from soma [µm]																	Total intersections
					0	100	200	300	400	500	600	700	800	900	1000	1100	1200	1300	1400	1500	1600	[500 - 900 µm]								0	100	200	300	400	500	600	700	800	900	1000	1100	1200	1300	1400	1500	1600	[500 - 900 µm]
		Basket cell	Handling control	soma	0	52.5	47.5	30.5	15	6.5	2											8.5					Basket cell	stimulated	soma	0	18	31.5	12	2.5													3
Sholl: BC with somatic axons		Basket cell	Handling control	soma	0	38.5	64.5	45	37.5	22	14	11	4.5	2	1	1	2.5	5	4			53.5			Sholl: BC with somatic axons		Basket cell	stimulated	soma	0	28.5	48	39	14.5	2.5	0.5											2
Handling control		Basket cell	Handling control	soma	0	15	32	16	8.5	8	4.5											12.5			Stimulated		Basket cell	stimulated	soma	0	49.5	73.5	38.5	23	2												59.5
no. of intersections		Basket cell	Handling control	soma	0	52	36.5	25	14	5.5	5.5	4.5	4	4	2.5	2						23.5			no. of intersections		Basket cell	stimulated	soma	0	40.5	45.5	43	28	23	15	6.5	7.5	7.5	4.5	3	1					62
		Basket cell	Handling control	soma	0	26.5	29.5	28.5	35.5	17.5	14.5	10.5	11	6.5	4	3	2	2.5				60					Basket cell	stimulated	soma	0	73	91.5	89	67	36.5	13.5	9	3									48
		Basket cell	Handling control	soma	0	20	48.5	19	11.5	5.5	3.5											9					Basket cell	stimulated	soma	0	34	49	36	22.5	24.5	14	7	2.5									12.5
		Basket cell	Handling control	soma	0	48	29	0.5																			Basket cell	stimulated	soma	0	30.5	40.5	22.5	10.5	4	3	5.5										12.5
		Basket cell	Handling control	soma	0	21	52	47	25	11	0.5											11.5					Basket cell	stimulated	soma	0	84	113.5	45	14	6	4.5	2										28
		Basket cell	Handling control	soma	0	29.5	29	20	24	18.5	16	14.5	4.5	1.5								55					Basket cell	stimulated	soma	0	47.5	52	47.5	26.5	13	7.5	4	2	1.5	2.5	3.5	2.5	3	2.5	1	1	15
		Basket cell	Handling control	soma	0	42.5	52	53.5	33	17	9	5.5	0.5									32					Basket cell	stimulated	soma	0	54.5	58	41	23	8	4.5	1	1.5									95
		Basket cell	Handling control	soma	0	35.5	65	27.5	13.5	8.5	4	3	2.5									18					Basket cell	stimulated	soma	0	70.5	71.5	35.5	29	19	16.5	25	17.5	17	14	15.5	12.5	7.5	6.5	6.5	6.5	11
		Basket cell	Handling control	soma	0	30.5	68	44.5	37.5	28	14	10.5	6.5	6	4.5	3	1.5					65					Basket cell	stimulated	soma	0	50.5	63.5	40.5	25.5	10	1											12.5
		Basket cell	Handling control	soma	0	59	44	13.5	11.5	7.5	6	4.5	2	1								21					Basket cell	stimulated	soma	0	64.5	64	36	16.5	6.5	5.5	0.5										16
		Basket cell	Handling control	soma	0	37.5	20	14	7	0.5												0.5					Basket cell	stimulated	soma	0	33	45	41.5	15.5	5.5	7.5	3										5
		Basket cell	Handling control	soma	0	35.5	14	2																			Basket cell	stimulated	soma	0	45	42.5	27.5	14.5	2.5	2.5											9.5
		Basket cell	Handling control	soma	0	65.5	70.5	44.5	35.5	35.5	28	19	12.5	6	4	0.5						101					Basket cell	stimulated	soma	0	23.5	59	35	25.5	9.5												24.5
		Basket cell	Handling control	soma	0	27.5	34.5	18	16.5	13	2											15					Basket cell	stimulated	soma	0	57.5	39.5	17	10.5	8	9	4	2.5	1	0.5							38.5
		Basket cell	Handling control	soma	0	51.5	35	18.5	8	5	7.5	1										13.5					Basket cell	stimulated	soma	0	28	63.5	76.5	44	23	9	4.5	2									0.5
		Basket cell	Handling control	soma	0	76.5	62.5	26	19	5.5	1	1										7.5					Basket cell	stimulated	soma	0	47	27.5	6.5	1	0.5												40
		Basket cell	Handling control	soma	0	11	17	17.5	9	4	3.5	2	1	0.5								11					Basket cell	stimulated	soma	0	67	38.5	26	22	15.5	13	5	3	3.5	0.5
		Basket cell	Handling control	soma	0	18.5	27.5	26.5	7	3	2	1	0.5									6.5				n=21	Basket cell	stimulated	soma	0	43.5	49	18.5	1
		Basket cell	Handling control	soma	0	43	46	21	10	4	5	1.5	1	1								12.5
	n=23	Basket cell	Handling control	soma	0	32	39.5	23	7.5	5.5	1.5											7
																											Basket cell	stimulated	AcD	0	46	70.5	55.5	37.5	37	24.5	21	18	14	18.5	19.5	11.5					114.5
																									Sholl: BC with AcD axons		Basket cell	stimulated	AcD	0	41	53.5	39.5	14	15	3											18
		Basket cell	Handling control	AcD	0	28.5	59.5	35	26	24.5	18	24	17	15	9	9	9	12	4	6		98.5			Stimulated		Basket cell	stimulated	AcD	0	19	23.5	14.5	22.5	20.5	16	7.5	6	5.5	4	0.5						55.5
Sholl: BC with AcD axons		Basket cell	Handling control	AcD	0	43.5	61	53.5	30.5	19.5	18	16.5	10	10.5	3	1	1	1	1			74.5			no. of intersections		Basket cell	stimulated	AcD	0	55.5	41	25	30	14	9.5	7.5	6	6	6.5	3	1	1.5	1	2		43
Handling control		Basket cell	Handling control	AcD	0	52	48	32.5	52.5	34	21	22.5	10	5.5	2	1						93					Basket cell	stimulated	AcD	0	1.5	9.5	31	28	19	9.5	9.5	4.5	0.5								43
no. of intersections		Basket cell	Handling control	AcD	0	28	49.5	19.5	11	9	6.5	4										19.5					Basket cell	stimulated	AcD	0	21	25	12	3	1.5												1.5
		Basket cell	Handling control	AcD	0	23.5	35	37.5	40.5	30	23.5	13.5	8	7	7.5	6	4	4.5	2			82					Basket cell	stimulated	AcD	0	76	94	56	35	34	38	37	6.5	6	4.5	3	1	1	1.5	2		121.5
		Basket cell	Handling control	AcD	0	18.5	24.5	13.5																			Basket cell	stimulated	AcD	0	16.5	37.5	52	36.5	15.5	7	5	1	0.5								29
		Basket cell	Handling control	AcD	0	36.5	22.5	1.5	1																		Basket cell	stimulated	AcD	0	16.5	72.5	40	16.5	5												5
		Basket cell	Handling control	AcD	0	35.5	39.5	16.5	10.5	10	11	11	6	8.5	7.5	7.5	2.5	1.5	1	1	1	46.5					Basket cell	stimulated	AcD	0	82	33.5	0.5
		Basket cell	Handling control	AcD	0	44.5	41.5	9.5	1.5																		Basket cell	stimulated	AcD	0	30	32.5	16.5	10	13	1	0.5										14.5
		Basket cell	Handling control	AcD	0	45	38.5	16	9.5	9.5	7.5	3.5	2.5									23				n=12	Basket cell	stimulated	AcD	0	13.5	26.5	25	11.5	6	1.5	1	1									9.5
	n=11	Basket cell	Handling control	AcD	0	58.5	47	27.5	17.5	10	5	6.5	5	6	5	1						32.5
	n	Cell type	Condition	Axon origin	Radius/Distance from soma [µm]																	Total endings				n	Cell type	Condition	Axon origin	Radius/Distance from soma [µm]																	Total endings
					0	100	200	300	400	500	600	700	800	900	1000	1100	1200	1300	1400	1500	1600	[600 - 900 µm]								0	100	200	300	400	500	600	700	800	900	1000	1100	1200	1300	1400	1500	1600	[600 - 900 µm]
		Basket cell	Handling control	soma	0	17.5	57	54.5	44.5	25.5	12	7.5	4.5	1	0.5	0	2.5	5	4	3.5		25					Basket cell	stimulated	soma	0	12	23.5	25	17.5	10	12	5	3	5	4	4	0	0.5				25
		Basket cell	Handling control	soma	0	5	36	23.5	7	4	9.5	1.5										11					Basket cell	stimulated	soma	0	63.5	98.5	98	89.5	52	29.5	13	5.5	3								51
Sholl: BC with somatic axons		Basket cell	Handling control	soma	0	92	109	71	51	21	10	4	7	1	4	1	2					22			Sholl: BC with somatic axons		Basket cell	stimulated	soma	0	23.5	42	39.5	20.5	19.5	14	3.5	3.5									21
Handling control		Basket cell	Handling control	soma	0	11	21	19.5	21	18.5	2.5	9.5	1.5	2.5	2.5	4	0.5	2	0.5			16			Stimulated		Basket cell	stimulated	soma	0	23.5	48	27.5	13.5	7	2	8.5										10.5
no. of endings per bin		Basket cell	Handling control	soma	0	24	38.5	42.5	25	13	2.5	2										4.5			no. of endings per bin		Basket cell	stimulated	soma	0	29	143	117	21.5	7	4.5	3										7.5
		Basket cell	Handling control	soma	0	51	88.5	8																			Basket cell	stimulated	soma	0	31	59	33.5	18	5	4.5											4.5
		Basket cell	Handling control	soma	0	8	49	57	30.5	20.5	2											2					Basket cell	stimulated	soma	0	0	21	55	36	15.5	6.5	5	2	0	0	1	0.5	0	2.5	1		13.5
		Basket cell	Handling control	soma	0	37	65.5	46.5	18.5	9.5	4	0.5										4.5					Basket cell	stimulated	soma	0	26.5	69.5	87	37	7	1.5											1.5
		Basket cell	Handling control	soma	0	6.5	30	15	16	11	13.5	7	6	2	1							28.5					Basket cell	stimulated	soma	0	5	48	26	5	0.5
		Basket cell	Handling control	soma	0	15.5	29.5	30.5	25.5	16.5	6	5.5	4									15.5					Basket cell	stimulated	soma	0	10.5	31	24.5	38	16.5	4.5	1.5										6
		Basket cell	Handling control	soma	0	35	81	43.5	14	2	7.5	3.5	2.5	0.5								14					Basket cell	stimulated	soma	0	67	114	72	32	23.5	16.5	24.5	14	13	15.5	13	13	5.5	3.5	6	1.5	68
		Basket cell	Handling control	soma	0	23	81	87	42.5	31.5	20.5	8	8.5	4.5	2	3	1.5	1.5				41.5					Basket cell	stimulated	soma	0	34.5	84.5	53.5	30.5	14.5	3.5											3.5
		Basket cell	Handling control	soma	0	52	77.5	14	10.5	6	3	4	1	1								9					Basket cell	stimulated	soma	0	25.5	88.5	51	31	8.5	0.5											0.5
		Basket cell	Handling control	soma	0	31.5	44	20	6.5	5.5																	Basket cell	stimulated	soma	0	55	87	53.5	28	8	5.5	0.5										6
		Basket cell	Handling control	soma	0	26	26.5	3.5																			Basket cell	stimulated	soma	0	61.5	68	73	34	6.5	7.5	5.5	0.5									13.5
		Basket cell	Handling control	soma	0	54	85.5	43.5	27.5	22.5	22	15.5	11.5	5.5	3	2						54.5					Basket cell	stimulated	soma	0	10.5	53	50.5	60.5	14	3.5											3.5
		Basket cell	Handling control	soma	0	19	42.5	20.5	14.5	10.5	6.5	0.5										7					Basket cell	stimulated	soma	0	72	76.5	33.5	11	7	4.5	4	0	1.5	1							10
		Basket cell	Handling control	soma	0	41.5	57	28	13.5	8.5	7	2										9					Basket cell	stimulated	soma	0	17.5	57.5	87.5	45.5	36	14.5	8.5	3									26
		Basket cell	Handling control	soma	0	71.5	95	35.5	14	8.5	1	0	0.5									1.5					Basket cell	stimulated	soma	0	104.5	89	17.5	3.5	0.5
		Basket cell	Handling control	soma	0	6.5	19.5	18.5	10	3.5	1	1	0.5	0.5								3					Basket cell	stimulated	soma	0	67.5	66.5	37	26	14	14	6	3.5	5	1							28.5
		Basket cell	Handling control	soma	0	9	37.5	29	12.5	4	1	0	0.5									1.5				n=21	Basket cell	stimulated	soma	0	36	66	35.5	7	0.5
		Basket cell	Handling control	soma	0	33	76.5	34.5	15	5	1.5	2	0	0	0.5							3.5
	n=23	Basket cell	Handling control	soma	0	33	57.5	41	10	11	2	0.5										2.5
																											Basket cell	stimulated	AcD	0	29	53	52.5	24.5	23	20.5	17	16	10	11.5	16	12.5	2	2	0	0.5	63.5
																											Basket cell	stimulated	AcD	0	47	66	34	24	17	8.5	7	4	3.5	4	3.5	0.5	0	0.5	0	1	23
		Basket cell	Handling control	AcD	0	16	40.5	50.5	29.5	20	16.5	13.5	5	4.5	3	0	0	0	0	0.5		39.5			Sholl: BC with AcD axons		Basket cell	stimulated	AcD	0	43	92	53	20	12.5	4	0.5	0	0	0	0	0	0	0	0	0	4.5
		Basket cell	Handling control	AcD	0	74	71	32.5	60	61	33	17	13.5	10.5	0.5	0.5	0.5					74			Stimulated		Basket cell	stimulated	AcD	0	24.5	34.5	20.5	21	15.5	15.5	11	5.5	8	1.5	2.5	0	0	0	0	0	40
Sholl: BC with AcD axons		Basket cell	Handling control	AcD	0	32	103.5	45	16.5	8	12.5	2.5										15			no. of endings per bin		Basket cell	stimulated	AcD	0	20.5	35	34	25	11	9	1.5										10.5
Handling control		Basket cell	Handling control	AcD	0	8	19	32	3.5																		Basket cell	stimulated	AcD	0	59	67	11.5	1.5	0	0	0
no. of endings per bin		Basket cell	Handling control	AcD	0	8	26	32.5	31.5	36	29	15.5	9.5	5	6.5	5.5	1.5	3.5	5.5	0.5		59					Basket cell	stimulated	AcD	0	40.5	86.5	50.5	32	19	17	29	15	2.5	1	5	0.5	0	0	1.5	1	63.5
		Basket cell	Handling control	AcD	0	29	90.5	71.5	33.5	35.5	21.5	25	15	18	13.5	17	16	17.5	29.5	7	2.5	79.5					Basket cell	stimulated	AcD	0	13.5	32.5	50.5	44	22.5	10	5	5.5	0.5								21
		Basket cell	Handling control	AcD	0	75	59.5	8.5	0	0.5																	Basket cell	stimulated	AcD	0	15	85	87	23	7.5	3.5											3.5
		Basket cell	Handling control	AcD	0	33	57.5	26	9	5.5	7.5	8.5	4.5	2.5	5.5	3.5	1.5	1.5	0.5			23					Basket cell	stimulated	AcD	0	110.5	103	5
		Basket cell	Handling control	AcD	0	46	94	21.5	2.5	0.5																	Basket cell	stimulated	AcD	0	27.5	54	36.5	15	9	9	1.5										10.5
		Basket cell	Handling control	AcD	0	34	62.5	33	10.5	9	8.5	5.5	2	0.5								16.5				n=12	Basket cell	stimulated	AcD	0	9.5	25.5	27	19	7.5	2	0	0	0.5								2.5
	n=11	Basket cell	Handling control	AcD	0	31	57.5	35.5	16	7	2.5	5	4	5.5	3.5	1.5	0.5					17

	n	Cell type	Condition	Axon origin	Radius/Distance from soma [µm]																	Total intersections				n	Cell type	Condition	Axon origin	Radius/Distance from soma [µm]																	Total intersections
					0	100	200	300	400	500	600	700	800	900	1000	1100	1200	1300	1400	1500	1600	[500 - 900 µm]								0	100	200	300	400	500	600	700	800	900	1000	1100	1200	1300	1400	1500	1600	[500 - 900 µm]
		non-Basket cell	Handling control	soma	0	27.5	26	17	13.5	12	11.5	9	5	5	4.5	4	5.5	1.5				42.5					non-Basket cell	stimulated	soma	0	20.5	29	25	14.5	7.5	5	5	1	0.5								19
		non-Basket cell	Handling control	soma	0	25	22	10.5	5.5	2.5	2.5	2	1.5									8.5					non-Basket cell	stimulated	soma	0	44	64.5	38.5	32	21.5	13	5.5	4	2.5	1							46.5
		non-Basket cell	Handling control	soma	0	35	34.5	22	18	8.5	5	2	2	0.5								18					non-Basket cell	stimulated	soma	0	38.5	20.5	10.5	5.5	3.5	2											5.5
Sholl: non-BC with somatic axons		non-Basket cell	Handling control	soma	0	42.5	87	78.5	49	35.5	29.5	23	17	5	1.5							110					non-Basket cell	stimulated	soma	0	64.5	66.5	45	14.5	13.5	14.5	8	8.5	2.5	1							47
Handling control		non-Basket cell	Handling control	soma	0	19.5	26.5	31.5	33	15.5	8.5	7.5	6	3	1	1.5	2	2	2			40.5			Sholl: non-BC with somatic axons		non-Basket cell	stimulated	soma	0	17.5	10.5	9	6	3.5	3.5	2										9
no. of intersections		non-Basket cell	Handling control	soma	0	21	30	28.5	18	12.5	6.5	3	3	0.5								25.5			Stimulated		non-Basket cell	stimulated	soma	0	19.5	23.5	44.5	32	18	9.5	5	6.5	4	0.5							43
		non-Basket cell	Handling control	soma	0	48.5	60.5	56.5	49	30.5	9.5	0.5										40.5			no. of intersections		non-Basket cell	stimulated	soma	0	20	44.5	48	24.5	15.5	3.5	1	1									21
		non-Basket cell	Handling control	soma	0	19.5	49	50.5	34	19.5	10	5	4.5	2								41					non-Basket cell	stimulated	soma	0	65	38.5	17	7	2	1											3
		non-Basket cell	Handling control	soma	0	8.5	19	13.5	10.5	16.5	10.5	1.5	6.5	0.5								35.5					non-Basket cell	stimulated	soma	0	7.5	9.5	17	11.5	7	9	6	4.5	1.5								28
		non-Basket cell	Handling control	soma	0	5	14	15	15	16	14.5	15.5	18	15	14.5	13	1					79					non-Basket cell	stimulated	soma	0	14.5	18.5	24	18	18	12	5.5	4.5									40
		non-Basket cell	Handling control	soma	0	43	57.5	28	18.5	8	4	3.5	2	1								18.5					non-Basket cell	stimulated	soma	0	85	93	79.5	52	36.5	30.5	26	16.5	10	8	7	5	2.5	3	1	2	119.5
		non-Basket cell	Handling control	soma	0	34	25.5	13	5.5	2	1.5	1										4.5					non-Basket cell	stimulated	soma	0	30	47	39	14	2	0.5											2.5
		non-Basket cell	Handling control	soma	0	11	36.5	42	24	17.5	12	6.5	9.5	3.5	1							49					non-Basket cell	stimulated	soma	0	27.5	47.5	44.5	26.5	14	7	4.5	1.5									27
		non-Basket cell	Handling control	soma	0	34	61	61	45.5	22	5	3	0.5									30.5					non-Basket cell	stimulated	soma	0	10.5	22.5	30.5	28	31.5	29.5	26.5	12.5	8.5	3							108.5
		non-Basket cell	Handling control	soma	0	6	20.5	42.5	56	59.5	45	41.5	27.5	17.5	9	4.5	3.5	3	2	1		191					non-Basket cell	stimulated	soma	0	20.5	41.5	43.5	29	10.5	3.5	0.5										14.5
		non-Basket cell	Handling control	soma	0	13.5	11.5	8	5.5	4.5												4.5					non-Basket cell	stimulated	soma	0	3	10.5	16	14.5	17	7.5	5.5	8.5	4	3.5							42.5
		non-Basket cell	Handling control	soma	0	58.5	40.5	13	4.5	0.5												0.5					non-Basket cell	stimulated	soma	0	5	14	10.5	7	8	2.5	5.5	4.5	5	3.5	1.5	1	1.5	0.5			25.5
		non-Basket cell	Handling control	soma	0	41.5	28	22	8	2	1	0.5										3.5					non-Basket cell	stimulated	soma	0	30	19	7.5	3	4.5	2.5	0.5										7.5
	n=19	non-Basket cell	Handling control	soma	0	34	24.5	6.5																			non-Basket cell	stimulated	soma	0	24.5	26.5	18.5	5.5	1	1	1	0.5									3.5
																											non-Basket cell	stimulated	soma	0	29.5	41.5	36.5	17	10.5	7.5	2.5	3	2.5	1	1						26
																											non-Basket cell	stimulated	soma	0	45	46.5	24	7	5.5	1											6.5
		non-Basket cell	Handling control	AcD	0	34	53.5	53.5	49	35	23.5	13	10.5	9	6	3.5	5	2	0.5			91					non-Basket cell	stimulated	soma	0	17	32	51	36	30.5	21	15	12	11	10	11	11	9.5	7	9	12	89.5
		non-Basket cell	Handling control	AcD	0	28	25	22	13	4	4	2	0.5									10.5				n=23	non-Basket cell	stimulated	soma	0	19.5	49	54.5	33	25.5	20	11	7	4	1.5							67.5
		non-Basket cell	Handling control	AcD	0	22.5	27	16	7	1.5	0.5											2
		non-Basket cell	Handling control	AcD	0	38	52	40	28	24	19	16.5	10	9.5	8.5	5	4	1.5	1	1	1	79
		non-Basket cell	Handling control	AcD	0	18	26	20.5	13.5	15.5	10	6	6	1								38.5					non-Basket cell	stimulated	AcD	0	19	52	30	17	13	8	3	4	1.5	1.5	1						29.5
		non-Basket cell	Handling control	AcD	0	27	34	19.5	7																		non-Basket cell	stimulated	AcD	0	7	11	23	14	9	19	17	12.5	5.5	4	5.5						63
		non-Basket cell	Handling control	AcD	0	32	20.5	15	13	6	1											7					non-Basket cell	stimulated	AcD	0	21	28.5	16	4.5
Sholl: non-BC with AcD axons		non-Basket cell	Handling control	AcD	0	33.5	24	19.5	12	11.5	4	1	0.5									17					non-Basket cell	stimulated	AcD	0	28	37.5	32	28	19.5	14	6.5	1.5	1	0.5							42.5
Handling control		non-Basket cell	Handling control	AcD	0	9.5	18	22	19	9	7.5	5	1	1	0.5							23.5			Sholl: non-BC with AcD axons		non-Basket cell	stimulated	AcD	0	25	31	16	6	2	1											3
no. of intersections		non-Basket cell	Handling control	AcD	0	22	40.5	52	25	11.5	4	1.5										17			Stimulated		non-Basket cell	stimulated	AcD	0	34	27.5	14	4.5	0.5												0.5
		non-Basket cell	Handling control	AcD	0	76	39.5	3																	no. of intersections		non-Basket cell	stimulated	AcD	0	32.5	26.5	18.5	15.5	14.5	7	4.5	2.5	2.5	3.5	1						31
	n=12	non-Basket cell	Handling control	AcD	0	38.5	36	25.5	11.5	4.5												4.5					non-Basket cell	stimulated	AcD	0	32.5	30.5	17.5	12	10	6.5	2	0.5									19
																											non-Basket cell	stimulated	AcD	0	46	25.5	9	5	1.5												1.5
																											non-Basket cell	stimulated	AcD	0	32	25	14	0.5
																										n=11	non-Basket cell	stimulated	AcD	0	15.5	35	32	20	14.5	8.5	2.5	3	2	2	1	1	1	0.5			30.5



[truncated: 20 more columns]

## Sheet: Figure 6-statistical inform.
Interneurons in Figure 6A, left graph																									Interneurons in Figure 6A, middle graph																						Interneurons in Figure 6C, left graph
Sholl analysis, 100 µm bins																									Sholl analysis, 100 µm bins																						Sholl analysis, 100 µm bins
0.5 Hz	Basket cells, control somatic vs control AcD, intersections																								0.5 Hz	Basket cells, control somatic vs control AcD, axonal endings																					0.5 Hz	Basket cells, somatic control vs somatic stimulated, intersections
	Radius [µm]				Radius [µm]				Radius [µm]				Radius [µm]				Radius [µm]				total intersections					Radius [µm]				Radius [µm]				Radius [µm]				Radius [µm]				total endings						Radius [µm]
	500				600				700				800				900				[500-900 µm]					600				700				800				900				[600-900 µm]						100
	somatic	AcD			somatic	AcD			somatic	AcD			somatic	AcD			somatic	AcD			somatic	AcD				somatic	AcD			somatic	AcD			somatic	AcD			somatic	AcD			somatic	AcD					control	70&140 ms
	6.5	24.5			2	18				24				17				15			8.5	98.5				12	16.5			7.5	13.5			4.5	5			1	4.5			25	39.5					52.5	18
	22	19.5			14	18			11	16.5			4.5	10			2	10.5			53.5	74.5				9.5	33			1.5	17				13.5				10.5			11	74					38.5	28.5
	8	34			4.5	21				22.5				10				5.5			12.5	93				10	12.5			4	2.5			7				1				22	15					15	49.5
	5.5	9			5.5	6.5			4.5	4			4				4				23.5	19.5				2.5				9.5				1.5				2.5				16						52	40.5
	17.5	30			14.5	23.5			10.5	13.5			11	8			6.5	7			60	82				2.5	29			2	15.5				9.5				5			4.5	59					26.5	73
	5.5				3.5																9						21.5				25				15				18				79.5					20	34
																										2																2						48	30.5
	11	10			0.5	11				11				6				8.5			11.5	46.5				4	7.5			0.5	8.5				4.5				2.5			4.5	23					21	84
	18.5				16				14.5				4.5				1.5				55					13.5				7				6				2				28.5						29.5	47.5
	17	9.5			9	7.5			5.5	3.5			0.5	2.5							32	23				6	8.5			5.5	5.5			4	2				0.5			15.5	16.5					42.5	54.5
	8.5	10			4	5			3	6.5			2.5	5				6			18	32.5				7.5	2.5			3.5	5			2.5	4			0.5	5.5			14	17					35.5	70.5
	28				14				10.5				6.5				6				65					20.5				8				8.5				4.5				41.5						30.5	50.5
	7.5				6				4.5				2				1				21					3				4				1				1				9						59	64.5
	0.5																				0.5																											37.5	33
																																																35.5	45
	35.5				28				19				12.5				6				101					22				15.5				11.5				5.5				54.5						65.5	23.5
	13				2																15					6.5				0.5												7						27.5	57.5
	5				7.5				1												13.5					7				2												9						51.5	28
	5.5				1				1												7.5					1				0				0.5								1.5						76.5	47
	4				3.5				2				1				0.5				11					1				1				0.5				0.5				3						11	67
	3				2				1				0.5								6.5					1				0				0.5								1.5						18.5	43.5
	4				5				1.5				1				1				12.5					1.5				2				0				0				3.5						43
	5.5				1.5																7					2				0.5												2.5						32
Mann-Whitney U-test				Mann-Whitney U-test				Mann-Whitney U-test				Mann-Whitney U-test				Mann-Whitney U-test				Mann-Whitney U-test					Mann-Whitney U-test				Mann-Whitney U-test				Mann-Whitney U-test				Mann-Whitney U-test				Mann-Whitney U-test						Mann-Whitney U-test
P	0.03			P	0.016			P	0.047			P	0.051	TREND		P	0.011			P	0.008				P	0.015			P	0.006			P	0.068	TREND		P	0.039			P	0.004					P	0.102
Mean	11.024	18.313		Mean	7.2	13.813		Mean	6.393	12.688		Mean	4.208	8.357		Mean	3.167	8.75		Mean	25.905	58.688			Mean	6.75	16.375		Mean	3.921	11.563		Mean	3.692	7.643		Mean	1.85	6.643		Mean	13.8	40.438				Mean	37.783	47.143
Median	7.5	14.75		Median	4.75	14.5		Median	4.5	12.25		Median	3.25	8		Median	2	7.75		Median	13.5	60.5			Median	5	14.5		Median	2	11		Median	2.5	5		Median	1	5		Median	9	31.25				Median	35.5	47
Std Dev	9.016	10.177		Std Dev	6.921	7.166		Std Dev	5.749	7.932		Std Dev	4.003	4.679		Std Dev	2.462	3.56		Std Dev	25.919	32.07			Std Dev	6.257	10.76		Std Dev	4.07	7.566		Std Dev	3.637	5.064		Std Dev	1.827	5.879		Std Dev	14.337	26.916				Std Dev	16.629	17.721
Std. Error	1.967	3.598		Std. Error	1.548	2.534		Std. Error	1.536	2.805		Std. Error	1.155	1.768		Std. Error	0.821	1.453		Std. Error	5.656	11.339			Std. Error	1.399	3.804		Std. Error	0.934	2.675		Std. Error	1.009	1.914		Std. Error	0.578	2.222		Std. Error	3.206	9.516				Std. Error	3.467	3.867
